# Supplementary material for: Ultralight covalent organic framework/graphene aerogels with hierarchical porosity
Source: Nat Commun. 2020 Sep 18;11:4712. doi: 10.1038/s41467-020-18427-3 (PMC7501297; doi:10.1038/s41467-020-18427-3)
Supplement: Supplementary file 6 — Source Data [file 41467_2020_18427_MOESM6_ESM.xlsx]

## Sheet: Fig.1c
C	XRD
Simulated		COF/rGO		COF
2theta	Intensity	2theta	Intensity	2theta	Intensity
2	3.09222	2.0001	11281	2.0001	12198
2.02	3.18129	2.0103	11181	2.0103	12102
2.04	3.27426	2.0206	11140	2.0206	12186
2.06	3.37134	2.0308	11098	2.0308	11940
2.08	3.47283	2.041	10849	2.041	12196
2.1	3.57894	2.0512	10963	2.0512	11930
2.12	3.69003	2.0615	10766	2.0615	11926
2.14	3.80634	2.0717	10730	2.0717	11836
2.16	3.92823	2.0819	10488	2.0819	11732
2.18	4.05609	2.0922	10733	2.0922	11796
2.2	4.19028	2.1024	10589	2.1024	11758
2.22	4.33122	2.1126	10374	2.1126	11588
2.24	4.47942	2.1228	10470	2.1228	11474
2.26	4.63533	2.1331	10422	2.1331	11524
2.28	4.79952	2.1433	10202	2.1433	11354
2.3	4.97259	2.1535	10310	2.1535	11472
2.32	5.1552	2.1638	9965	2.1638	11392
2.34	5.34804	2.174	10011	2.174	11226
2.36	5.55189	2.1842	9780	2.1842	11316
2.38	5.76762	2.1944	9984	2.1944	11228
2.4	5.99616	2.2047	9960	2.2047	11314
2.42	6.23856	2.2149	9891	2.2149	11118
2.44	6.49593	2.2251	9758	2.2251	11042
2.46	6.76953	2.2354	9757	2.2354	11170
2.48	7.0608	2.2456	9780	2.2456	11092
2.5	7.37124	2.2558	9701	2.2558	10996
2.52	7.70262	2.266	9403	2.266	10916
2.54	8.0568	2.2763	9450	2.2763	10896
2.56	8.43597	2.2865	9392	2.2865	10836
2.58	8.8425	2.2967	9541	2.2967	10970
2.6	9.27912	2.307	9397	2.307	10828
2.62	9.74886	2.3172	9220	2.3172	10682
2.64	10.2551	2.3274	9395	2.3274	10774
2.66	10.8018	2.3376	9246	2.3376	10852
2.68	11.3934	2.3479	9105	2.3479	10672
2.7	12.0348	2.3581	9114	2.3581	10570
2.72	12.7318	2.3683	9190	2.3683	10514
2.74	13.4911	2.3786	9082	2.3786	10576
2.76	14.3202	2.3888	8800	2.3888	10556
2.78	15.2281	2.399	9065	2.399	10456
2.8	16.2248	2.4092	8805	2.4092	10484
2.82	17.3225	2.4195	8917	2.4195	10536
2.84	18.5352	2.4297	8792	2.4297	10482
2.86	19.8795	2.4399	8645	2.4399	10386
2.88	21.3751	2.4502	8669	2.4502	10322
2.9	23.0454	2.4604	8655	2.4604	10288
2.92	24.9187	2.4706	8801	2.4706	10400
2.94	27.0292	2.4808	8655	2.4808	10154
2.96	29.4184	2.4911	8685	2.4911	10350
2.98	32.1375	2.5013	8470	2.5013	10428
3	35.25	2.5115	8490	2.5115	10144
3.02	38.8347	2.5218	8503	2.5218	10198
3.04	42.9918	2.532	8399	2.532	10034
3.06	47.8491	2.5422	8412	2.5422	10258
3.08	53.5722	2.5524	8359	2.5524	10162
3.1	60.3771	2.5627	8398	2.5627	10062
3.12	68.5524	2.5729	8357	2.5729	10158
3.14	78.4872	2.5831	8180	2.5831	10214
3.16	90.7179	2.5934	8265	2.5934	10032
3.18	105.999	2.6036	8253	2.6036	10140
3.2	125.413	2.6138	8207	2.6138	10058
3.22	150.567	2.624	8145	2.624	10070
3.24	183.944	2.6343	8120	2.6343	10138
3.26	229.673	2.6445	8124	2.6445	9990
3.28	295.358	2.6547	7983	2.6547	10142
3.3	396.093	2.665	7952	2.665	10144
3.32	561.135	2.6752	8164	2.6752	10098
3.34	839.721	2.6854	7891	2.6854	10044
3.36	1295.72	2.6956	7954	2.6956	10056
3.38	1967.33	2.7059	8115	2.7059	10088
3.4	2714.32	2.7161	8010	2.7161	10060
3.42	3000	2.7263	8199	2.7263	10022
3.44	2502.83	2.7366	8162	2.7366	10116
3.46	1741.29	2.7468	7948	2.7468	9948
3.48	1133.95	2.757	7818	2.757	9942
3.5	738.843	2.7672	8031	2.7672	10066
3.52	501.363	2.7775	8006	2.7775	10078
3.54	360.21	2.7877	7933	2.7877	10022
3.56	272.482	2.7979	8053	2.7979	10072
3.58	214.038	2.8082	7858	2.8082	10016
3.6	172.675	2.8184	8029	2.8184	10028
3.62	142.149	2.8286	7776	2.8286	10008
3.64	118.961	2.8388	8007	2.8388	10108
3.66	100.951	2.8491	7834	2.8491	10188
3.68	86.6985	2.8593	7761	2.8593	10160
3.7	75.2373	2.8695	7678	2.8695	10112
3.72	65.889	2.8798	7965	2.8798	10176
3.74	58.1682	2.89	7698	2.89	10038
3.76	51.7203	2.9002	7830	2.9002	10156
3.78	46.2822	2.9104	7709	2.9104	10154
3.8	41.6541	2.9207	7773	2.9207	10106
3.82	37.6839	2.9309	7963	2.9309	10222
3.84	34.2531	2.9411	7889	2.9411	10248
3.86	31.2684	2.9514	7984	2.9514	10198
3.88	28.6562	2.9616	7830	2.9616	10270
3.9	26.357	2.9718	7838	2.9718	10232
3.92	24.323	2.982	7908	2.982	10376
3.94	22.515	2.9923	7771	2.9923	10352
3.96	20.9009	3.0025	7881	3.0025	10414
3.98	19.4538	3.0127	7905	3.0127	10416
4	18.1517	3.023	7848	3.023	10410
4.02	16.9757	3.0332	7900	3.0332	10344
4.04	15.9103	3.0434	7997	3.0434	10374
4.06	14.9418	3.0536	7906	3.0536	10540
4.08	14.059	3.0639	7836	3.0639	10550
4.1	13.2521	3.0741	7837	3.0741	10408
4.12	12.5126	3.0843	7874	3.0843	10620
4.14	11.8332	3.0946	7894	3.0946	10588
4.16	11.2076	3.1048	7883	3.1048	10550
4.18	10.6303	3.115	7951	3.115	10666
4.2	10.0964	3.1252	7773	3.1252	10692
4.22	9.60168	3.1355	8055	3.1355	10912
4.24	9.14241	3.1457	7866	3.1457	10676
4.26	8.71527	3.1559	7874	3.1559	10856
4.28	8.31735	3.1662	7974	3.1662	10862
4.3	7.94607	3.1764	8083	3.1764	10850
4.32	7.59906	3.1866	7859	3.1866	10864
4.34	7.27428	3.1968	8033	3.1968	10772
4.36	6.96987	3.2071	7957	3.2071	10892
4.38	6.68415	3.2173	7835	3.2173	11190
4.4	6.41565	3.2275	7947	3.2275	11066
4.42	6.16296	3.2378	7865	3.2378	10814
4.44	5.92494	3.248	7790	3.248	10868
4.46	5.70042	3.2582	8028	3.2582	10644
4.48	5.70141	3.2684	8044	3.2684	10866
4.5	5.50704	3.2787	7869	3.2787	10858
4.52	5.32371	3.2889	7914	3.2889	10908
4.54	5.15064	3.2991	7891	3.2991	10972
4.56	4.98723	3.3094	7810	3.3094	10988
4.58	4.83279	3.3196	7883	3.3196	10858
4.6	4.68678	3.3298	8072	3.3298	10902
4.62	4.54869	3.34	7986	3.34	11032
4.64	4.41807	3.3503	7885	3.3503	10784
4.66	4.29447	3.3605	7946	3.3605	11028
4.68	4.1775	3.3707	7821	3.3707	11078
4.7	4.06683	3.381	7900	3.381	10912
4.72	3.9621	3.3912	7929	3.3912	10878
4.74	3.86304	3.4014	7751	3.4014	11172
4.76	3.76935	3.4116	7855	3.4116	10992
4.78	3.68082	3.4219	7878	3.4219	10952
4.8	3.59724	3.4321	7803	3.4321	11032
4.82	3.51837	3.4423	7733	3.4423	10922
4.84	3.44406	3.4526	7943	3.4526	10972
4.86	3.37413	3.4628	7789	3.4628	10920
4.88	0.40788	3.473	7674	3.473	10852
4.9	0.42399	3.4832	7891	3.4832	10866
4.92	0.44108	3.4935	7834	3.4935	10676
4.94	0.45922	3.5037	7721	3.5037	10700
4.96	0.4785	3.5139	7720	3.5139	10802
4.98	0.49901	3.5242	7672	3.5242	10710
5	0.52088	3.5344	7667	3.5344	10726
5.02	0.54422	3.5446	7671	3.5446	10796
5.04	0.56915	3.5548	7707	3.5548	10744
5.06	0.59584	3.5651	7719	3.5651	10688
5.08	0.62444	3.5753	7696	3.5753	10614
5.1	0.65516	3.5855	7515	3.5855	10426
5.12	0.68819	3.5958	7568	3.5958	10452
5.14	0.72379	3.606	7476	3.606	10568
5.16	0.76221	3.6162	7451	3.6162	10560
5.18	0.80378	3.6264	7471	3.6264	10530
5.2	0.84883	3.6367	7530	3.6367	10534
5.22	0.89777	3.6469	7458	3.6469	10338
5.24	0.95106	3.6571	7536	3.6571	10386
5.26	1.00924	3.6674	7152	3.6674	10264
5.28	1.0729	3.6776	7273	3.6776	10234
5.3	1.14277	3.6878	7307	3.6878	10332
5.32	1.21969	3.698	7205	3.698	10282
5.34	1.30461	3.7083	7338	3.7083	10148
5.36	1.3987	3.7185	7368	3.7185	10034
5.38	1.88403	3.7287	7281	3.7287	10076
5.4	2.01145	3.739	7299	3.739	10106
5.42	2.15343	3.7492	7065	3.7492	9948
5.44	2.31235	3.7594	7212	3.7594	10048
5.46	2.49111	3.7696	7107	3.7696	9890
5.48	2.69326	3.7799	7023	3.7799	10074
5.5	2.92317	3.7901	7086	3.7901	9926
5.52	3.18633	3.8003	6793	3.8003	9794
5.54	3.48963	3.8106	6994	3.8106	9828
5.56	3.84186	3.8208	6826	3.8208	9656
5.58	4.25433	3.831	6888	3.831	9710
5.6	4.74186	3.8412	6938	3.8412	9700
5.62	5.32407	3.8515	6760	3.8515	9620
5.64	6.02742	3.8617	6906	3.8617	9786
5.66	6.88821	3.8719	6620	3.8719	9620
5.68	7.95729	3.8822	6618	3.8822	9478
5.7	9.30747	3.8924	6725	3.8924	9614
5.72	11.046	3.9026	6588	3.9026	9542
5.74	13.3373	3.9128	6584	3.9128	9456
5.76	16.451	3.9231	6619	3.9231	9448
5.78	20.8757	3.9333	6520	3.9333	9420
5.8	27.5746	3.9435	6447	3.9435	9450
5.82	38.4363	3.9538	6456	3.9538	9468
5.84	56.7342	3.964	6524	3.964	9344
5.86	86.9415	3.9742	6392	3.9742	9368
5.88	132.47	3.9844	6483	3.9844	9300
5.9	186.601	3.9947	6294	3.9947	9408
5.92	215.152	4.0049	6284	4.0049	9250
5.94	187.077	4.0151	6345	4.0151	9164
5.96	133.055	4.0254	6185	4.0254	9264
5.98	87.4926	4.0356	6269	4.0356	9312
6	57.2592	4.0458	6249	4.0458	9192
6.02	38.9739	4.056	6181	4.056	9176
6.04	28.159	4.0663	6063	4.0663	9170
6.06	21.5301	4.0765	6074	4.0765	9084
6.08	17.1898	4.0867	6105	4.0867	9148
6.1	14.1701	4.097	6044	4.097	9050
6.12	11.9808	4.1072	6094	4.1072	9104
6.14	10.3519	4.1174	6023	4.1174	9062
6.16	9.11931	4.1276	5920	4.1276	9126
6.18	8.17656	4.1379	6030	4.1379	8908
6.2	7.45179	4.1481	5979	4.1481	9010
6.22	6.89547	4.1583	5844	4.1583	9034
6.24	6.47277	4.1686	5814	4.1686	8928
6.26	6.15906	4.1788	5750	4.1788	8850
6.28	5.93691	4.189	5856	4.189	8918
6.3	5.79408	4.1992	5753	4.1992	8950
6.32	5.72232	4.2095	5711	4.2095	8802
6.34	5.71653	4.2197	5862	4.2197	8886
6.36	5.77431	4.2299	5800	4.2299	8878
6.38	5.8956	4.2402	5680	4.2402	8884
6.4	6.08274	4.2504	5590	4.2504	9020
6.42	6.34041	4.2606	5767	4.2606	8892
6.44	6.67602	4.2708	5584	4.2708	8882
6.46	7.10031	4.2811	5571	4.2811	8664
6.48	7.62789	4.2913	5619	4.2913	8836
6.5	8.27871	4.3015	5625	4.3015	8770
6.52	9.07953	4.3118	5439	4.3118	8762
6.54	10.0668	4.322	5456	4.322	8680
6.56	11.2901	4.3322	5399	4.3322	8770
6.58	12.8186	4.3424	5379	4.3424	8668
6.6	14.7495	4.3527	5359	4.3527	8766
6.62	17.2235	4.3629	5439	4.3629	8570
6.64	20.4491	4.3731	5303	4.3731	8730
6.66	24.7491	4.3834	5318	4.3834	8782
6.68	30.6609	4.3936	5370	4.3936	8716
6.7	39.1737	4.4038	5168	4.4038	8644
6.72	52.2534	4.414	5238	4.414	8620
6.74	73.7085	4.4243	5248	4.4243	8572
6.76	109.949	4.4345	5269	4.4345	8674
6.78	169.289	4.4447	5271	4.4447	8636
6.8	256.693	4.455	5250	4.455	8686
6.82	353.886	4.4652	5124	4.4652	8746
6.84	390.99	4.4754	5097	4.4754	8540
6.86	326.211	4.4856	5062	4.4856	8566
6.88	227.07	4.4959	5153	4.4959	8556
6.9	148.017	4.5061	5076	4.5061	8534
6.92	96.5856	4.5163	5121	4.5163	8574
6.94	65.6676	4.5266	4969	4.5266	8560
6.96	47.2845	4.5368	5154	4.5368	8622
6.98	35.8536	4.547	5084	4.547	8604
7	28.2338	4.5572	5058	4.5572	8440
7.02	22.8374	4.5675	5103	4.5675	8472
7.04	18.8519	4.5777	4967	4.5777	8618
7.06	15.8221	4.5879	4990	4.5879	8540
7.08	13.4666	4.5982	4969	4.5982	8472
7.1	11.6008	4.6084	4982	4.6084	8402
7.12	10.0987	4.6186	4899	4.6186	8572
7.14	8.87208	4.6288	4842	4.6288	8454
7.16	7.85778	4.6391	4900	4.6391	8546
7.18	7.00962	4.6493	4803	4.6493	8470
7.2	6.29322	4.6595	4852	4.6595	8520
7.22	5.68269	4.6698	4763	4.6698	8432
7.24	5.15814	4.68	4838	4.68	8380
7.26	4.70412	4.6902	4718	4.6902	8448
7.28	4.30848	4.7004	4837	4.7004	8440
7.3	3.96165	4.7107	4819	4.7107	8368
7.32	3.65583	4.7209	4869	4.7209	8500
7.34	3.38481	4.7311	4688	4.7311	8526
7.36	3.14346	4.7414	4822	4.7414	8480
7.38	2.72033	4.7516	4898	4.7516	8372
7.4	2.53199	4.7618	4759	4.7618	8358
7.42	2.36252	4.772	4754	4.772	8528
7.44	2.20947	4.7823	4732	4.7823	8426
7.46	2.07079	4.7925	4782	4.7925	8412
7.48	1.94475	4.8027	4766	4.8027	8354
7.5	1.82985	4.813	4789	4.813	8406
7.52	1.72483	4.8232	4685	4.8232	8318
7.54	1.62858	4.8334	4752	4.8334	8416
7.56	1.54016	4.8436	4645	4.8436	8332
7.58	1.68302	4.8539	4627	4.8539	8318
7.6	1.6141	4.8641	4688	4.8641	8310
7.62	1.55111	4.8743	4739	4.8743	8350
7.64	1.49349	4.8846	4503	4.8846	8360
7.66	1.44078	4.8948	4754	4.8948	8368
7.68	1.39256	4.905	4499	4.905	8424
7.7	1.34848	4.9152	4584	4.9152	8312
7.72	1.30821	4.9255	4633	4.9255	8332
7.74	1.27147	4.9357	4676	4.9357	8296
7.76	1.23802	4.9459	4579	4.9459	8296
7.78	1.20764	4.9562	4609	4.9562	8370
7.8	1.18014	4.9664	4609	4.9664	8276
7.82	1.15536	4.9766	4570	4.9766	8290
7.84	1.13314	4.9868	4585	4.9868	8298
7.86	1.11338	4.9971	4558	4.9971	8376
7.88	1.09595	5.0073	4571	5.0073	8368
7.9	1.08077	5.0175	4644	5.0175	8352
7.92	1.06776	5.0278	4549	5.0278	8300
7.94	1.05687	5.038	4530	5.038	8306
7.96	1.04805	5.0482	4519	5.0482	8324
7.98	1.04126	5.0584	4507	5.0584	8224
8	1.03649	5.0687	4491	5.0687	8448
8.02	1.03373	5.0789	4474	5.0789	8276
8.04	1.03299	5.0891	4500	5.0891	8290
8.06	1.03428	5.0994	4502	5.0994	8274
8.08	1.03765	5.1096	4419	5.1096	8382
8.1	1.04313	5.1198	4482	5.1198	8272
8.12	1.0508	5.13	4555	5.13	8348
8.14	1.06073	5.1403	4494	5.1403	8306
8.16	1.07302	5.1505	4385	5.1505	8330
8.18	1.08779	5.1607	4467	5.1607	8336
8.2	1.10518	5.171	4505	5.171	8260
8.22	1.12534	5.1812	4406	5.1812	8222
8.24	1.14847	5.1914	4436	5.1914	8410
8.26	1.1748	5.2016	4435	5.2016	8320
8.28	1.20456	5.2119	4305	5.2119	8284
8.3	0.86052	5.2221	4539	5.2221	8330
8.32	0.9082	5.2323	4513	5.2323	8300
8.34	0.95994	5.2426	4349	5.2426	8296
8.36	1.01623	5.2528	4413	5.2528	8290
8.38	1.07761	5.263	4396	5.263	8278
8.4	1.14471	5.2732	4338	5.2732	8314
8.42	1.21826	5.2835	4276	5.2835	8292
8.44	1.29912	5.2937	4198	5.2937	8362
8.46	1.38829	5.3039	4406	5.3039	8254
8.48	1.48693	5.3142	4327	5.3142	8306
8.5	1.59644	5.3244	4425	5.3244	8286
8.52	1.71848	5.3346	4371	5.3346	8286
8.54	1.85501	5.3448	4365	5.3448	8262
8.56	2.00842	5.3551	4320	5.3551	8282
8.58	2.18161	5.3653	4437	5.3653	8354
8.6	2.3781	5.3755	4155	5.3755	8228
8.62	2.60224	5.3858	4305	5.3858	8234
8.64	2.85947	5.396	4283	5.396	8278
8.66	3.15657	5.4062	4274	5.4062	8294
8.68	3.5022	5.4164	4253	5.4164	8326
8.7	3.90744	5.4267	4233	5.4267	8206
8.72	4.38669	5.4369	4302	5.4369	8340
8.74	4.95897	5.4471	4350	5.4471	8236
8.76	5.64972	5.4574	4340	5.4574	8274
8.78	6.49362	5.4676	4383	5.4676	8288
8.8	7.53885	5.4778	4311	5.4778	8266
8.82	8.85369	5.488	4242	5.488	8238
8.84	10.5375	5.4983	4366	5.4983	8280
8.86	12.7398	5.5085	4288	5.5085	8164
8.88	15.6981	5.5187	4364	5.5187	8256
8.9	19.824	5.529	4344	5.529	8320
8.92	25.9063	5.5392	4365	5.5392	8244
8.94	35.5182	5.5494	4341	5.5494	8304
8.96	51.5703	5.5596	4246	5.5596	8228
8.98	78.5262	5.5699	4238	5.5699	8286
9	121.188	5.5801	4206	5.5801	8224
9.02	178.935	5.5903	4314	5.5903	8348
9.04	228.331	5.6006	4226	5.6006	8264
9.06	223.21	5.6108	4234	5.6108	8278
9.08	169.501	5.621	4244	5.621	8310
9.1	113.422	5.6312	4158	5.6312	8334
9.12	73.4199	5.6415	4282	5.6415	8282
9.14	48.4932	5.6517	4253	5.6517	8232
9.16	33.6972	5.6619	4260	5.6619	8310
9.18	24.7837	5.6722	4203	5.6722	8296
9.2	19.082	5.6824	4256	5.6824	8194
9.22	15.176	5.6926	4109	5.6926	8220
9.24	12.356	5.7028	4300	5.7028	8198
9.26	10.2468	5.7131	4186	5.7131	8256
9.28	8.62845	5.7233	4260	5.7233	8316
9.3	7.36101	5.7335	4217	5.7335	8314
9.32	6.35091	5.7438	4171	5.7438	8302
9.34	5.5335	5.754	4269	5.754	8232
9.36	4.86312	5.7642	4197	5.7642	8226
9.38	4.30677	5.7744	4179	5.7744	8224
9.4	3.84012	5.7847	4150	5.7847	8274
9.42	3.44499	5.7949	4235	5.7949	8232
9.44	3.10755	5.8051	4307	5.8051	8358
9.46	2.81714	5.8154	4234	5.8154	8272
9.48	2.56545	5.8256	4203	5.8256	8308
9.5	2.34592	5.8358	4233	5.8358	8284
9.52	2.15331	5.846	4185	5.846	8314
9.54	1.9834	5.8563	4265	5.8563	8316
9.56	1.83279	5.8665	4257	5.8665	8326
9.58	1.69865	5.8767	4129	5.8767	8274
9.6	1.57868	5.887	4203	5.887	8280
9.62	1.47095	5.8972	4234	5.8972	8240
9.64	1.37386	5.9074	4175	5.9074	8242
9.66	1.28606	5.9176	4252	5.9176	8340
9.68	1.20639	5.9279	4220	5.9279	8266
9.7	1.1339	5.9381	4123	5.9381	8378
9.72	1.06773	5.9483	4127	5.9483	8252
9.74	1.00718	5.9586	4262	5.9586	8318
9.76	0.95163	5.9688	4172	5.9688	8214
9.78	0.90055	5.979	4178	5.979	8324
9.8	0.85346	5.9892	4194	5.9892	8306
9.82	0.80997	5.9995	4117	5.9995	8212
9.84	0.76972	6.0097	4407	6.0097	8298
9.86	0.73239	6.0199	4153	6.0199	8378
9.88	0.69771	6.0302	4137	6.0302	8302
9.9	0.66543	6.0404	4176	6.0404	8332
9.92	0.63534	6.0506	4126	6.0506	8426
9.94	0.60725	6.0608	4216	6.0608	8354
9.96	0.58097	6.0711	4236	6.0711	8332
9.98	0.55637	6.0813	4219	6.0813	8364
10	0.53329	6.0915	4199	6.0915	8410
10.02	0.51162	6.1018	4072	6.1018	8328
10.04	0.49124	6.112	4157	6.112	8370
10.06	0.47205	6.1222	4158	6.1222	8392
10.08	0.45397	6.1324	4167	6.1324	8414
10.1	0.43691	6.1427	4132	6.1427	8372
10.12	0.42079	6.1529	4182	6.1529	8328
10.14	0.40555	6.1631	4178	6.1631	8364
10.16	0.39112	6.1734	4176	6.1734	8380
10.18	0.37746	6.1836	4117	6.1836	8326
10.2	0.36451	6.1938	4155	6.1938	8308
10.22	0.35222	6.204	4144	6.204	8280
10.24	0.34056	6.2143	4201	6.2143	8256
10.26	0.32945	6.2245	4189	6.2245	8328
10.28	0.31885	6.2347	4183	6.2347	8368
10.3	0.30872	6.245	4104	6.245	8282
10.32	0.29907	6.2552	4054	6.2552	8276
10.34	0.28987	6.2654	4201	6.2654	8246
10.36	0.2811	6.2756	4072	6.2756	8256
10.38	0.27272	6.2859	4151	6.2859	8246
10.4	0.32546	6.2961	4142	6.2961	8276
10.42	0.31951	6.3063	4073	6.3063	8204
10.44	0.31395	6.3166	4169	6.3166	8318
10.46	0.30878	6.3268	4098	6.3268	8212
10.48	0.30399	6.337	4110	6.337	8258
10.5	0.29955	6.3472	4177	6.3472	8254
10.52	0.29547	6.3575	4100	6.3575	8106
10.54	0.07434	6.3677	4122	6.3677	8222
10.56	0.07665	6.3779	4064	6.3779	8322
10.58	0.07906	6.3882	4083	6.3882	8286
10.6	0.0816	6.3984	4108	6.3984	8256
10.62	0.08425	6.4086	4115	6.4086	8266
10.64	0.08704	6.4188	4155	6.4188	8268
10.66	0.08997	6.4291	4174	6.4291	8322
10.68	0.09305	6.4393	4115	6.4393	8132
10.7	0.09629	6.4495	4183	6.4495	8270
10.72	0.09971	6.4598	4191	6.4598	8228
10.74	0.10331	6.47	4146	6.47	8178
10.76	0.1071	6.4802	4142	6.4802	8292
10.78	0.11111	6.4904	4266	6.4904	8180
10.8	0.11535	6.5007	4099	6.5007	8146
10.82	0.11984	6.5109	4115	6.5109	8174
10.84	0.12459	6.5211	4107	6.5211	8180
10.86	0.12963	6.5314	4193	6.5314	8158
10.88	0.13498	6.5416	4217	6.5416	8142
10.9	0.14557	6.5518	4170	6.5518	8314
10.92	0.15177	6.562	4091	6.562	8256
10.94	0.15837	6.5723	4033	6.5723	8290
10.96	0.16541	6.5825	4106	6.5825	8276
10.98	0.17294	6.5927	4133	6.5927	8162
11	0.18099	6.603	4211	6.603	8168
11.02	0.18962	6.6132	4181	6.6132	8148
11.04	0.19889	6.6234	4178	6.6234	8232
11.06	0.20885	6.6336	4147	6.6336	8308
11.08	0.21959	6.6439	4045	6.6439	8246
11.1	0.23117	6.6541	4166	6.6541	8300
11.12	0.2437	6.6643	4303	6.6643	8242
11.14	0.25729	6.6746	4077	6.6746	8230
11.16	0.27204	6.6848	4045	6.6848	8242
11.18	0.2881	6.695	4166	6.695	8130
11.2	0.30563	6.7052	4067	6.7052	8176
11.22	0.32482	6.7155	4175	6.7155	8208
11.24	0.34588	6.7257	4267	6.7257	8180
11.26	0.36906	6.7359	4070	6.7359	8132
11.28	0.39466	6.7462	4071	6.7462	8218
11.3	0.42302	6.7564	4147	6.7564	8210
11.32	0.45457	6.7666	4247	6.7666	8296
11.34	0.48978	6.7768	4161	6.7768	8292
11.36	0.52926	6.7871	4127	6.7871	8158
11.38	0.57372	6.7973	4066	6.7973	8232
11.4	0.62403	6.8075	4201	6.8075	8294
11.42	0.68127	6.8178	4164	6.8178	8224
11.44	0.74676	6.828	4118	6.828	8170
11.46	0.82218	6.8382	4299	6.8382	8232
11.48	0.90961	6.8484	4161	6.8484	8176
11.5	1.01175	6.8587	4280	6.8587	8176
11.52	1.13207	6.8689	4211	6.8689	8234
11.54	1.27511	6.8791	4323	6.8791	8182
11.56	1.44696	6.8894	4150	6.8894	8102
11.58	1.6558	6.8996	4222	6.8996	8228
11.6	1.91293	6.9098	4305	6.9098	8196
11.62	2.23425	6.92	4212	6.92	8204
11.64	2.64264	6.9303	4325	6.9303	8208
11.66	3.17205	6.9405	4175	6.9405	8172
11.68	3.8751	6.9507	4254	6.9507	8256
11.7	4.83969	6.961	4350	6.961	8114
11.72	6.22833	6.9712	4235	6.9712	8160
11.74	8.36421	6.9814	4221	6.9814	8206
11.76	11.8711	6.9916	4231	6.9916	8136
11.78	17.7895	7.0019	4263	7.0019	8200
11.8	27.447	7.0121	4201	7.0121	8164
11.82	41.5641	7.0223	4374	7.0223	8204
11.84	56.9259	7.0326	4217	7.0326	8220
11.86	62.1159	7.0428	4167	7.0428	8172
11.88	51.2541	7.053	4287	7.053	8132
11.9	35.4957	7.0632	4264	7.0632	8132
11.92	23.1117	7.0735	4251	7.0735	8220
11.94	15.1012	7.0837	4329	7.0837	8194
11.96	10.2988	7.0939	4256	7.0939	8158
11.98	7.44537	7.1042	4339	7.1042	8086
12	5.67093	7.1144	4189	7.1144	8136
12.02	4.48977	7.1246	4202	7.1246	8164
12.04	3.65712	7.1348	4235	7.1348	8146
12.06	3.0477	7.1451	4159	7.1451	8148
12.08	2.59149	7.1553	4284	7.1553	8174
12.1	2.24569	7.1655	4202	7.1655	8124
12.12	1.98302	7.1758	4154	7.1758	8186
12.14	1.78611	7.186	4296	7.186	8194
12.16	1.64476	7.1962	4255	7.1962	8158
12.18	1.55495	7.2064	4269	7.2064	8160
12.2	1.52001	7.2167	4343	7.2167	8134
12.22	1.5553	7.2269	4259	7.2269	8178
12.24	1.69768	7.2371	4319	7.2371	8150
12.26	2.0164	7.2474	4334	7.2474	8174
12.28	2.61009	7.2576	4285	7.2576	8186
12.3	3.5631	7.2678	4351	7.2678	8088
12.32	4.75881	7.278	4272	7.278	8144
12.34	5.47266	7.2883	4442	7.2883	8170
12.36	4.89639	7.2985	4294	7.2985	8208
12.38	3.62469	7.3087	4266	7.3087	8146
12.4	2.50789	7.319	4445	7.319	8124
12.42	1.74844	7.3292	4446	7.3292	8168
12.44	1.2773	7.3394	4280	7.3394	8174
12.46	0.98979	7.3496	4231	7.3496	8196
12.48	0.80666	7.3599	4329	7.3599	8184
12.5	0.6812	7.3701	4293	7.3701	8138
12.52	0.58933	7.3803	4239	7.3803	8154
12.54	0.51881	7.3906	4277	7.3906	8160
12.56	0.46289	7.4008	4213	7.4008	8204
12.58	0.41746	7.411	4324	7.411	8074
12.6	0.3798	7.4212	4299	7.4212	8112
12.62	0.34806	7.4315	4377	7.4315	8100
12.64	0.32092	7.4417	4283	7.4417	8168
12.66	0.29744	7.4519	4261	7.4519	8084
12.68	0.27692	7.4622	4374	7.4622	8134
12.7	0.25881	7.4724	4283	7.4724	8178
12.72	0.2427	7.4826	4349	7.4826	8202
12.74	0.22828	7.4928	4330	7.4928	8132
12.76	0.2153	7.5031	4276	7.5031	8112
12.78	0.20354	7.5133	4364	7.5133	8178
12.8	0.19284	7.5235	4314	7.5235	8114
12.82	0.18307	7.5338	4419	7.5338	8184
12.84	0.1741	7.544	4271	7.544	8116
12.86	0.16586	7.5542	4340	7.5542	8126
12.88	0.15824	7.5644	4426	7.5644	8146
12.9	0.15119	7.5747	4380	7.5747	8062
12.92	0.14465	7.5849	4218	7.5849	8134
12.94	0.13857	7.5951	4369	7.5951	8244
12.96	0.1329	7.6054	4314	7.6054	8186
12.98	0.1276	7.6156	4290	7.6156	8104
13	0.12265	7.6258	4445	7.6258	8116
13.02	0.118	7.636	4446	7.636	8128
13.04	0.11365	7.6463	4433	7.6463	8094
13.06	0.10956	7.6565	4306	7.6565	8134
13.08	0.10571	7.6667	4347	7.6667	8094
13.1	0.10209	7.677	4390	7.677	8144
13.12	0.09867	7.6872	4301	7.6872	8082
13.14	0.09546	7.6974	4393	7.6974	8182
13.16	0.09242	7.7076	4439	7.7076	8186
13.18	0.08956	7.7179	4371	7.7179	8210
13.2	0.08687	7.7281	4450	7.7281	8064
13.22	0.08433	7.7383	4384	7.7383	8046
13.24	0.08194	7.7486	4290	7.7486	8228
13.26	0.07969	7.7588	4406	7.7588	8126
13.28	0.07758	7.769	4338	7.769	8096
13.3	0.07562	7.7792	4374	7.7792	8126
13.32	0.01371	7.7895	4282	7.7895	8068
13.34	0.01364	7.7997	4380	7.7997	8052
13.36	0.01365	7.8099	4326	7.8099	7998
13.38	0.01376	7.8202	4543	7.8202	8054
13.4	0.01399	7.8304	4293	7.8304	8090
13.42	0.01437	7.8406	4398	7.8406	8190
13.44	0.01492	7.8508	4489	7.8508	8134
13.46	0.01571	7.8611	4360	7.8611	8010
13.48	0.02232	7.8713	4455	7.8713	8082
13.5	0.02399	7.8815	4338	7.8815	8100
13.52	0.02626	7.8918	4347	7.8918	8120
13.54	0.02942	7.902	4453	7.902	8050
13.56	0.03398	7.9122	4317	7.9122	8164
13.58	0.041	7.9224	4515	7.9224	8052
13.6	0.05248	7.9327	4507	7.9327	8172
13.62	0.0719	7.9429	4387	7.9429	8158
13.64	0.10383	7.9531	4337	7.9531	8158
13.66	0.15139	7.9634	4478	7.9634	8038
13.68	0.20599	7.9736	4401	7.9736	8106
13.7	0.23058	7.9838	4410	7.9838	8222
13.72	0.19792	7.994	4489	7.994	8110
13.74	0.14294	8.0043	4522	8.0043	8124
13.76	0.09806	8.0145	4450	8.0145	8112
13.78	0.06867	8.0247	4397	8.0247	8114
13.8	0.04624	8.035	4455	8.035	8172
13.82	0.03599	8.0452	4311	8.0452	8118
13.84	0.0298	8.0554	4400	8.0554	8092
13.86	0.02582	8.0656	4501	8.0656	8120
13.88	0.02315	8.0759	4339	8.0759	8050
13.9	0.02131	8.0861	4521	8.0861	8080
13.92	0.02003	8.0963	4462	8.0963	8142
13.94	0.01917	8.1066	4422	8.1066	8100
13.96	0.01861	8.1168	4469	8.1168	8162
13.98	0.01829	8.127	4392	8.127	8182
14	0.01815	8.1372	4417	8.1372	8080
14.02	0.01817	8.1475	4557	8.1475	8208
14.04	0.01833	8.1577	4419	8.1577	8092
14.06	0.01861	8.1679	4411	8.1679	8090
14.08	0.01899	8.1782	4376	8.1782	8092
14.1	0.01947	8.1884	4491	8.1884	8160
14.12	0.02005	8.1986	4404	8.1986	8188
14.14	0.02072	8.2088	4481	8.2088	8188
14.16	0.02149	8.2191	4453	8.2191	8182
14.18	0.02236	8.2293	4447	8.2293	8066
14.2	0.02334	8.2395	4428	8.2395	8158
14.22	0.02442	8.2498	4556	8.2498	8082
14.24	0.02563	8.26	4435	8.26	8120
14.26	0.0291	8.2702	4440	8.2702	8114
14.28	0.03065	8.2804	4543	8.2804	8082
14.3	0.03235	8.2907	4625	8.2907	8126
14.32	0.03424	8.3009	4439	8.3009	8096
14.34	0.03633	8.3111	4495	8.3111	8232
14.36	0.03864	8.3214	4585	8.3214	8118
14.38	0.04122	8.3316	4544	8.3316	8058
14.4	0.0441	8.3418	4414	8.3418	8102
14.42	0.04732	8.352	4484	8.352	8118
14.44	0.05094	8.3623	4575	8.3623	8020
14.46	0.05502	8.3725	4496	8.3725	8036
14.48	0.05965	8.3827	4513	8.3827	8192
14.5	0.06491	8.393	4360	8.393	8196
14.52	0.07094	8.4032	4330	8.4032	8064
14.54	0.0779	8.4134	4628	8.4134	8014
14.56	0.08596	8.4236	4443	8.4236	8080
14.58	0.09539	8.4339	4484	8.4339	8052
14.6	0.1065	8.4441	4487	8.4441	8166
14.62	0.11972	8.4543	4561	8.4543	8112
14.64	0.13562	8.4646	4570	8.4646	8168
14.66	0.15495	8.4748	4530	8.4748	8092
14.68	0.17877	8.485	4496	8.485	8160
14.7	0.20858	8.4952	4477	8.4952	8130
14.72	0.24651	8.5055	4479	8.5055	8036
14.74	0.29578	8.5157	4405	8.5157	8168
14.76	0.36135	8.5259	4596	8.5259	8132
14.78	0.45163	8.5362	4601	8.5362	8092
14.8	0.5823	8.5464	4568	8.5464	8112
14.82	0.78459	8.5566	4545	8.5566	8110
14.84	1.11827	8.5668	4530	8.5668	8034
14.86	1.68112	8.5771	4549	8.5771	8090
14.88	2.59348	8.5873	4565	8.5873	8044
14.9	3.90534	8.5975	4585	8.5975	8146
14.92	5.26425	8.6078	4591	8.6078	8086
14.94	5.592	8.618	4512	8.618	8162
14.96	4.51302	8.6282	4551	8.6282	8118
14.98	3.09639	8.6384	4511	8.6384	8170
15	2.01365	8.6487	4575	8.6487	8068
15.02	1.32064	8.6589	4474	8.6589	8080
15.04	0.90661	8.6691	4642	8.6691	8072
15.06	0.65998	8.6794	4632	8.6794	8112
15.08	0.50558	8.6896	4501	8.6896	8116
15.1	0.40203	8.6998	4494	8.6998	8094
15.12	0.32853	8.71	4557	8.71	8020
15.14	0.27434	8.7203	4533	8.7203	8110
15.16	0.23315	8.7305	4618	8.7305	8064
15.18	0.20158	8.7407	4581	8.7407	8016
15.2	0.17691	8.751	4486	8.751	8164
15.22	0.15744	8.7612	4557	8.7612	8152
15.24	0.14197	8.7714	4524	8.7714	8148
15.26	0.12969	8.7816	4661	8.7816	8130
15.28	0.11997	8.7919	4576	8.7919	8168
15.3	0.11241	8.8021	4562	8.8021	8126
15.32	0.10671	8.8123	4480	8.8123	8170
15.34	0.10267	8.8226	4523	8.8226	8180
15.36	0.10018	8.8328	4513	8.8328	8162
15.38	0.09922	8.843	4654	8.843	8122
15.4	0.09983	8.8532	4663	8.8532	8106
15.42	0.10215	8.8635	4506	8.8635	8124
15.44	0.10643	8.8737	4531	8.8737	8076
15.46	0.11307	8.8839	4549	8.8839	8110
15.48	0.12267	8.8942	4490	8.8942	8184
15.5	0.13616	8.9044	4476	8.9044	8098
15.52	0.15499	8.9146	4607	8.9146	8152
15.54	0.18148	8.9248	4525	8.9248	8152
15.56	0.21979	8.9351	4555	8.9351	8184
15.58	0.27804	8.9453	4502	8.9453	8082
15.6	0.37232	8.9555	4516	8.9555	8186
15.62	0.53181	8.9658	4602	8.9658	8094
15.64	0.79943	8.976	4486	8.976	8202
15.66	1.21685	8.9862	4559	8.9862	8254
15.68	1.7619	8.9964	4524	8.9964	8126
15.7	2.16131	9.0067	4677	9.0067	8160
15.72	2.0168	9.0169	4523	9.0169	8112
15.74	1.49253	9.0271	4555	9.0271	8324
15.76	0.99512	9.0374	4538	9.0374	8178
15.78	0.65103	9.0476	4597	9.0476	8126
15.8	0.43907	9.0578	4487	9.0578	8124
15.82	0.31327	9.068	4541	9.068	8104
15.84	0.23675	9.0783	4480	9.0783	8204
15.86	0.18709	9.0885	4597	9.0885	8212
15.88	0.15264	9.0987	4542	9.0987	8226
15.9	0.12753	9.109	4666	9.109	8158
15.92	0.1086	9.1192	4567	9.1192	8194
15.94	0.09399	9.1294	4525	9.1294	8166
15.96	0.08248	9.1396	4615	9.1396	8112
15.98	0.07326	9.1499	4586	9.1499	8132
16	0.06577	9.1601	4532	9.1601	8096
16.02	0.05961	9.1703	4531	9.1703	8160
16.04	0.05449	9.1806	4529	9.1806	8170
16.06	0.0502	9.1908	4340	9.1908	8200
16.08	0.04657	9.201	4477	9.201	8174
16.1	0.04349	9.2112	4504	9.2112	8136
16.12	0.04086	9.2215	4489	9.2215	8148
16.14	0.0386	9.2317	4507	9.2317	8170
16.16	0.03666	9.2419	4602	9.2419	8148
16.18	0.03499	9.2522	4550	9.2522	8154
16.2	0.03356	9.2624	4519	9.2624	8236
16.22	0.03233	9.2726	4525	9.2726	8220
16.24	0.03129	9.2828	4521	9.2828	8206
16.26	0.03041	9.2931	4596	9.2931	8118
16.28	0.02967	9.3033	4482	9.3033	8176
16.3	0.02908	9.3135	4490	9.3135	8136
16.32	0.0286	9.3238	4516	9.3238	8148
16.34	0.02825	9.334	4526	9.334	8224
16.36	0.02801	9.3442	4517	9.3442	8106
16.38	0.0283	9.3544	4498	9.3544	8184
16.4	0.02286	9.3647	4452	9.3647	8126
16.42	0.0231	9.3749	4447	9.3749	8228
16.44	0.02345	9.3851	4356	9.3851	8110
16.46	0.0239	9.3954	4476	9.3954	8196
16.48	0.02447	9.4056	4436	9.4056	8186
16.5	0.02515	9.4158	4419	9.4158	8144
16.52	0.02597	9.426	4397	9.426	8162
16.54	0.02692	9.4363	4453	9.4363	8090
16.56	0.02802	9.4465	4453	9.4465	8166
16.58	0.02929	9.4567	4537	9.4567	8200
16.6	0.03075	9.467	4402	9.467	8112
16.62	0.03242	9.4772	4463	9.4772	8132
16.64	0.03433	9.4874	4437	9.4874	8202
16.66	0.03652	9.4976	4571	9.4976	8104
16.68	0.03903	9.5079	4549	9.5079	8178
16.7	0.04213	9.5181	4429	9.5181	8182
16.72	0.04547	9.5283	4424	9.5283	8030
16.74	0.04933	9.5386	4411	9.5386	8164
16.76	0.05383	9.5488	4482	9.5488	8182
16.78	0.05911	9.559	4504	9.559	8144
16.8	0.06532	9.5692	4486	9.5692	8282
16.82	0.07271	9.5795	4545	9.5795	8154
16.84	0.08157	9.5897	4369	9.5897	8270
16.86	0.0923	9.5999	4461	9.5999	8238
16.88	0.10546	9.6102	4339	9.6102	8248
16.9	0.12181	9.6204	4402	9.6204	8178
16.92	0.14243	9.6306	4389	9.6306	8212
16.94	0.16893	9.6408	4369	9.6408	8220
16.96	0.20371	9.6511	4327	9.6511	8170
16.98	0.25062	9.6613	4361	9.6613	8160
17	0.31642	9.6715	4357	9.6715	8130
17.02	0.41418	9.6818	4416	9.6818	8194
17.04	0.56993	9.692	4339	9.692	8196
17.06	0.83101	9.7022	4255	9.7022	8128
17.08	1.26793	9.7124	4259	9.7124	8184
17.1	1.95128	9.7227	4347	9.7227	8084
17.12	2.84844	9.7329	4289	9.7329	8148
17.14	3.54039	9.7431	4364	9.7431	8228
17.16	3.34545	9.7534	4346	9.7534	8222
17.18	2.48555	9.7636	4341	9.7636	8268
17.2	1.65156	9.7738	4437	9.7738	8304
17.22	1.07027	9.784	4281	9.784	8302
17.24	0.71147	9.7943	4251	9.7943	8214
17.26	0.49888	9.8045	4269	9.8045	8236
17.28	0.37023	9.8147	4327	9.8147	8298
17.3	0.28736	9.825	4387	9.825	8358
17.32	0.23028	9.8352	4357	9.8352	8228
17.34	0.18899	9.8454	4343	9.8454	8218
17.36	0.15811	9.8556	4301	9.8556	8256
17.38	0.13448	9.8659	4364	9.8659	8322
17.4	0.11608	9.8761	4276	9.8761	8288
17.42	0.10154	9.8863	4393	9.8863	8240
17.44	0.08993	9.8966	4312	9.8966	8236
17.46	0.08059	9.9068	4318	9.9068	8262
17.48	0.07307	9.917	4286	9.917	8240
17.5	0.06702	9.9272	4258	9.9272	8196
17.52	0.06222	9.9375	4268	9.9375	8318
17.54	0.05851	9.9477	4305	9.9477	8292
17.56	0.0558	9.9579	4345	9.9579	8136
17.58	0.05405	9.9682	4256	9.9682	8294
17.6	0.05332	9.9784	4177	9.9784	8228
17.62	0.0537	9.9886	4230	9.9886	8318
17.64	0.05708	9.9988	4215	9.9988	8266
17.66	0.06063	10.0091	4202	10.0091	8208
17.68	0.06677	10.0193	4272	10.0193	8226
17.7	0.07708	10.0295	4208	10.0295	8266
17.72	0.09478	10.0398	4328	10.0398	8234
17.74	0.12566	10.05	4200	10.05	8226
17.76	0.17812	10.0602	4055	10.0602	8360
17.78	0.25999	10.0704	4210	10.0704	8312
17.8	0.3648	10.0807	4266	10.0807	8322
17.82	0.43766	10.0909	4234	10.0909	8206
17.84	0.40346	10.1011	4235	10.1011	8178
17.86	0.30063	10.1114	4225	10.1114	8270
17.88	0.20595	10.1216	4267	10.1216	8342
17.9	0.14134	10.1318	4202	10.1318	8180
17.92	0.10212	10.142	4079	10.142	8240
17.94	0.07947	10.1523	4190	10.1523	8308
17.96	0.06653	10.1625	4082	10.1625	8246
17.98	0.05929	10.1727	4175	10.1727	8312
18	0.05588	10.183	4193	10.183	8208
18.02	0.05581	10.1932	4128	10.1932	8226
18.04	0.05969	10.2034	4171	10.2034	8242
18.06	0.06945	10.2136	4166	10.2136	8278
18.08	0.08861	10.2239	4143	10.2239	8254
18.1	0.1216	10.2341	4113	10.2341	8246
18.12	0.17013	10.2443	4121	10.2443	8252
18.14	0.22043	10.2546	4165	10.2546	8288
18.16	0.23119	10.2648	4071	10.2648	8208
18.18	0.18877	10.275	4058	10.275	8280
18.2	0.13407	10.2852	4079	10.2852	8216
18.22	0.09233	10.2955	4141	10.2955	8252
18.24	0.06552	10.3057	4186	10.3057	8186
18.26	0.04937	10.3159	4090	10.3159	8228
18.28	0.03965	10.3262	4085	10.3262	8236
18.3	0.03349	10.3364	4087	10.3364	8284
18.32	0.02933	10.3466	4107	10.3466	8200
18.34	0.02636	10.3568	4175	10.3568	8284
18.36	0.02419	10.3671	4083	10.3671	8208
18.38	0.02257	10.3773	4144	10.3773	8254
18.4	0.02136	10.3875	4057	10.3875	8216
18.42	0.02047	10.3978	4094	10.3978	8276
18.44	0.01983	10.408	4098	10.408	8244
18.46	0.0194	10.4182	4086	10.4182	8244
18.48	0.01914	10.4284	4150	10.4284	8264
18.5	0.01904	10.4387	4149	10.4387	8258
18.52	0.01909	10.4489	4041	10.4489	8264
18.54	0.01928	10.4591	4131	10.4591	8234
18.56	0.0196	10.4694	4089	10.4694	8138
18.58	0.02006	10.4796	4081	10.4796	8196
18.6	0.02067	10.4898	4186	10.4898	8148
18.62	0.01803	10.5	3970	10.5	8194
18.64	0.01906	10.5103	3994	10.5103	8262
18.66	0.02029	10.5205	4172	10.5205	8294
18.68	0.02173	10.5307	4007	10.5307	8340
18.7	0.02343	10.541	4161	10.541	8202
18.72	0.02543	10.5512	4130	10.5512	8200
18.74	0.02779	10.5614	4047	10.5614	8302
18.76	0.0306	10.5716	4070	10.5716	8282
18.78	0.03395	10.5819	4053	10.5819	8252
18.8	0.03798	10.5921	4063	10.5921	8328
18.82	0.04286	10.6023	4117	10.6023	8180
18.84	0.04885	10.6126	4104	10.6126	8246
18.86	0.05629	10.6228	4030	10.6228	8248
18.88	0.06565	10.633	3969	10.633	8320
18.9	0.07766	10.6432	4018	10.6432	8280
18.92	0.09335	10.6535	4002	10.6535	8274
18.94	0.11439	10.6637	3994	10.6637	8278
18.96	0.14363	10.6739	4034	10.6739	8378
18.98	0.18651	10.6842	4046	10.6842	8224
19	0.25385	10.6944	3918	10.6944	8224
19.02	0.36594	10.7046	4079	10.7046	8324
19.04	0.55462	10.7148	3995	10.7148	8324
19.06	0.85593	10.7251	3973	10.7251	8270
19.08	1.27311	10.7353	3922	10.7353	8286
19.1	1.65716	10.7455	4075	10.7455	8162
19.12	1.66656	10.7558	4047	10.7558	8164
19.14	1.29573	10.766	4003	10.766	8250
19.16	0.87554	10.7762	4095	10.7762	8210
19.18	0.56941	10.7864	3989	10.7864	8252
19.2	0.37709	10.7967	4006	10.7967	8322
19.22	0.26278	10.8069	4039	10.8069	8288
19.24	0.19425	10.8171	3988	10.8171	8242
19.26	0.15078	10.8274	3991	10.8274	8282
19.28	0.12124	10.8376	3966	10.8376	8318
19.3	0.09966	10.8478	4065	10.8478	8208
19.32	0.08393	10.858	3990	10.858	8268
19.34	0.07194	10.8683	3889	10.8683	8232
19.36	0.06263	10.8785	4043	10.8785	8246
19.38	0.05528	10.8887	4043	10.8887	8324
19.4	0.04939	10.899	3965	10.899	8298
19.42	0.04463	10.9092	4025	10.9092	8294
19.44	0.04282	10.9194	4049	10.9194	8296
19.46	0.03968	10.9296	3978	10.9296	8216
19.48	0.0371	10.9399	3949	10.9399	8216
19.5	0.03496	10.9501	3997	10.9501	8286
19.52	0.0332	10.9603	3890	10.9603	8274
19.54	0.03176	10.9706	3996	10.9706	8238
19.56	0.03058	10.9808	3912	10.9808	8240
19.58	0.02962	10.991	3981	10.991	8310
19.6	0.02887	11.0012	4018	11.0012	8216
19.62	0.02808	11.0115	3953	11.0115	8284
19.64	0.02766	11.0217	3919	11.0217	8208
19.66	0.02738	11.0319	3907	11.0319	8364
19.68	0.02723	11.0422	4049	11.0422	8298
19.7	0.0272	11.0524	3947	11.0524	8254
19.72	0.02729	11.0626	3876	11.0626	8202
19.74	0.02748	11.0728	3997	11.0728	8214
19.76	0.02779	11.0831	3923	11.0831	8346
19.78	0.0282	11.0933	3994	11.0933	8250
19.8	0.02871	11.1035	3929	11.1035	8290
19.82	0.02934	11.1138	4021	11.1138	8200
19.84	0.03008	11.124	4103	11.124	8314
19.86	0.03093	11.1342	3939	11.1342	8222
19.88	0.0319	11.1444	3891	11.1444	8296
19.9	0.03301	11.1547	3878	11.1547	8192
19.92	0.03426	11.1649	3919	11.1649	8316
19.94	0.03565	11.1751	3936	11.1751	8216
19.96	0.03722	11.1854	3862	11.1854	8326
19.98	0.03897	11.1956	3933	11.1956	8282
20	0.04092	11.2058	3862	11.2058	8266
20.02	0.04495	11.216	3868	11.216	8234
20.04	0.04744	11.2263	3848	11.2263	8296
20.06	0.05022	11.2365	3934	11.2365	8268
20.08	0.05332	11.2467	3940	11.2467	8260
20.1	0.05681	11.257	3943	11.257	8264
20.12	0.06074	11.2672	3885	11.2672	8276
20.14	0.06517	11.2774	4026	11.2774	8294
20.16	0.0702	11.2876	3953	11.2876	8212
20.18	0.07593	11.2979	3890	11.2979	8178
20.2	0.08249	11.3081	4055	11.3081	8268
20.22	0.09005	11.3183	3806	11.3183	8296
20.24	0.09881	11.3286	3934	11.3286	8340
20.26	0.10905	11.3388	3912	11.3388	8188
20.28	0.12111	11.349	3811	11.349	8182
20.3	0.13545	11.3592	3977	11.3592	8238
20.32	0.15267	11.3695	3915	11.3695	8280
20.34	0.1736	11.3797	3966	11.3797	8192
20.36	0.19939	11.3899	3989	11.3899	8280
20.38	0.23166	11.4002	3998	11.4002	8168
20.4	0.27274	11.4104	3849	11.4104	8298
20.42	0.32615	11.4206	3816	11.4206	8398
20.44	0.39746	11.4308	3926	11.4308	8286
20.46	0.49621	11.4411	3932	11.4411	8244
20.48	0.64059	11.4513	3863	11.4513	8232
20.5	0.86691	11.4615	3833	11.4615	8342
20.52	1.24274	11.4718	3929	11.4718	8282
20.54	1.87312	11.482	3968	11.482	8330
20.56	2.87453	11.4922	3871	11.4922	8312
20.58	4.24734	11.5024	3890	11.5024	8266
20.6	5.47365	11.5127	3875	11.5127	8362
20.62	5.44656	11.5229	3859	11.5229	8306
20.64	4.20465	11.5331	3821	11.5331	8302
20.66	2.85926	11.5434	3825	11.5434	8224
20.68	1.89406	11.5536	3842	11.5536	8332
20.7	1.29912	11.5638	3919	11.5638	8260
20.72	0.9589	11.574	3945	11.574	8316
20.74	0.77285	11.5843	3887	11.5843	8274
20.76	0.68045	11.5945	3853	11.5945	8298
20.78	0.65727	11.6047	3871	11.6047	8244
20.8	0.70646	11.615	3822	11.615	8234
20.82	0.85376	11.6252	3880	11.6252	8292
20.84	1.13923	11.6354	3832	11.6354	8272
20.86	1.58684	11.6456	3962	11.6456	8212
20.88	2.0953	11.6559	3890	11.6559	8226
20.9	2.28177	11.6661	3786	11.6661	8340
20.92	1.91408	11.6763	3854	11.6763	8300
20.94	1.35939	11.6866	3841	11.6866	8304
20.96	0.91628	11.6968	3905	11.6968	8282
20.98	0.62622	11.707	3919	11.707	8234
21	0.45012	11.7172	3815	11.7172	8230
21.02	0.34408	11.7275	3729	11.7275	8198
21.04	0.27733	11.7377	3944	11.7377	8302
21.06	0.23253	11.7479	3783	11.7479	8290
21.08	0.201	11.7582	3774	11.7582	8388
21.1	0.17808	11.7684	3730	11.7684	8276
21.12	0.16137	11.7786	3841	11.7786	8338
21.14	0.14939	11.7888	3833	11.7888	8190
21.16	0.14124	11.7991	3754	11.7991	8204
21.18	0.13641	11.8093	3937	11.8093	8248
21.2	0.1347	11.8195	3774	11.8195	8334
21.22	0.13616	11.8298	3764	11.8298	8292
21.24	0.14113	11.84	3728	11.84	8290
21.26	0.15033	11.8502	3808	11.8502	8318
21.28	0.16501	11.8604	3744	11.8604	8290
21.3	0.18732	11.8707	3771	11.8707	8198
21.32	0.22134	11.8809	3791	11.8809	8232
21.34	0.27515	11.8911	3875	11.8911	8280
21.36	0.36475	11.9014	3836	11.9014	8268
21.38	0.51812	11.9116	3790	11.9116	8194
21.4	0.77403	11.9218	3857	11.9218	8260
21.42	1.16347	11.932	3742	11.932	8330
21.44	1.63438	11.9423	3733	11.9423	8240
21.46	1.89853	11.9525	3758	11.9525	8254
21.48	1.66936	11.9627	3798	11.9627	8296
21.5	1.1975	11.973	3797	11.973	8286
21.52	0.79281	11.9832	3845	11.9832	8262
21.54	0.52219	11.9934	3820	11.9934	8284
21.56	0.35753	12.0036	3772	12.0036	8262
21.58	0.25953	12.0139	3783	12.0139	8280
21.6	0.19902	12.0241	3739	12.0241	8300
21.62	0.15898	12.0343	3852	12.0343	8272
21.64	0.13072	12.0446	3803	12.0446	8222
21.66	0.10984	12.0548	3712	12.0548	8242
21.68	0.09392	12.065	3872	12.065	8230
21.7	0.08148	12.0752	3705	12.0752	8230
21.72	0.07156	12.0855	3696	12.0855	8274
21.74	0.06352	12.0957	3672	12.0957	8314
21.76	0.05691	12.1059	3756	12.1059	8298
21.78	0.05139	12.1162	3740	12.1162	8222
21.8	0.04673	12.1264	3697	12.1264	8262
21.82	0.04276	12.1366	3625	12.1366	8210
21.84	0.03935	12.1468	3741	12.1468	8204
21.86	0.03638	12.1571	3749	12.1571	8196
21.88	0.03379	12.1673	3750	12.1673	8328
21.9	0.03151	12.1775	3736	12.1775	8252
21.92	0.0295	12.1878	3693	12.1878	8228
21.94	0.0277	12.198	3721	12.198	8172
21.96	0.0261	12.2082	3748	12.2082	8318
21.98	0.02466	12.2184	3812	12.2184	8290
22	0.02337	12.2287	3774	12.2287	8320
22.02	0.0222	12.2389	3861	12.2389	8270
22.04	0.02114	12.2491	3661	12.2491	8220
22.06	0.02019	12.2594	3706	12.2594	8190
22.08	0.01932	12.2696	3778	12.2696	8274
22.1	0.01332	12.2798	3683	12.2798	8262
22.12	0.01275	12.29	3729	12.29	8198
22.14	0.01224	12.3003	3679	12.3003	8224
22.16	0.0118	12.3105	3728	12.3105	8156
22.18	0.01141	12.3207	3652	12.3207	8194
22.2	0.01108	12.331	3813	12.331	8154
22.22	0.01082	12.3412	3676	12.3412	8264
22.24	0.01062	12.3514	3625	12.3514	8234
22.26	0.01049	12.3616	3727	12.3616	8222
22.28	0.01045	12.3719	3635	12.3719	8230
22.3	0.0105	12.3821	3609	12.3821	8168
22.32	0.01068	12.3923	3634	12.3923	8144
22.34	0.01101	12.4026	3694	12.4026	8214
22.36	0.00948	12.4128	3655	12.4128	8272
22.38	0.01038	12.423	3635	12.423	8280
22.4	0.01198	12.4332	3678	12.4332	8204
22.42	0.01407	12.4435	3700	12.4435	8334
22.44	0.01748	12.4537	3669	12.4537	8186
22.46	0.02329	12.4639	3777	12.4639	8276
22.48	0.03317	12.4742	3683	12.4742	8196
22.5	0.04888	12.4844	3782	12.4844	8174
22.52	0.07016	12.4946	3610	12.4946	8188
22.54	0.08826	12.5048	3561	12.5048	8212
22.56	0.08609	12.5151	3595	12.5151	8196
22.58	0.06604	12.5253	3616	12.5253	8322
22.6	0.04521	12.5355	3705	12.5355	8150
22.62	0.03556	12.5458	3686	12.5458	8054
22.64	0.02642	12.556	3574	12.556	8172
22.66	0.02104	12.5662	3693	12.5662	8182
22.68	0.01783	12.5764	3662	12.5764	8210
22.7	0.01582	12.5867	3676	12.5867	8156
22.72	0.01448	12.5969	3629	12.5969	8236
22.74	0.01356	12.6071	3514	12.6071	8226
22.76	0.01291	12.6174	3648	12.6174	8192
22.78	0.01246	12.6276	3644	12.6276	8220
22.8	0.01215	12.6378	3646	12.6378	8158
22.82	0.01194	12.648	3599	12.648	8188
22.84	0.01183	12.6583	3602	12.6583	8262
22.86	0.01178	12.6685	3545	12.6685	8204
22.88	0.01179	12.6787	3529	12.6787	8200
22.9	0.01185	12.689	3623	12.689	8224
22.92	0.01014	12.6992	3473	12.6992	8224
22.94	0.01034	12.7094	3605	12.7094	8258
22.96	0.01056	12.7196	3649	12.7196	8160
22.98	0.01082	12.7299	3621	12.7299	8254
23	0.01111	12.7401	3539	12.7401	8224
23.02	0.01143	12.7503	3560	12.7503	8212
23.04	0.01179	12.7606	3616	12.7606	8222
23.06	0.01217	12.7708	3577	12.7708	8152
23.08	0.01259	12.781	3545	12.781	8262
23.1	0.01305	12.7912	3490	12.7912	8212
23.12	0.07992	12.8015	3509	12.8015	8154
23.14	0.08232	12.8117	3574	12.8117	8202
23.16	0.08486	12.8219	3590	12.8219	8200
23.18	0.08752	12.8322	3616	12.8322	8218
23.2	0.09032	12.8424	3574	12.8424	8130
23.22	0.09327	12.8526	3515	12.8526	8250
23.24	0.09638	12.8628	3553	12.8628	8182
23.26	0.09965	12.8731	3547	12.8731	8260
23.28	0.10312	12.8833	3535	12.8833	8216
23.3	0.10678	12.8935	3422	12.8935	8214
23.32	0.11066	12.9038	3492	12.9038	8144
23.34	0.11476	12.914	3615	12.914	8174
23.36	0.17319	12.9242	3537	12.9242	8164
23.38	0.17936	12.9344	3478	12.9344	8178
23.4	0.18589	12.9447	3482	12.9447	8146
23.42	0.19282	12.9549	3503	12.9549	8170
23.44	0.20019	12.9651	3509	12.9651	8200
23.46	0.20805	12.9754	3533	12.9754	8182
23.48	0.21644	12.9856	3568	12.9856	8156
23.5	0.22542	12.9958	3471	12.9958	8206
23.52	0.23506	13.006	3527	13.006	8156
23.54	0.24544	13.0163	3438	13.0163	8210
23.56	0.25666	13.0265	3499	13.0265	8224
23.58	0.26884	13.0367	3593	13.0367	8188
23.6	0.28214	13.047	3454	13.047	8204
23.62	0.29674	13.0572	3525	13.0572	8162
23.64	0.31289	13.0674	3616	13.0674	8164
23.66	0.33094	13.0776	3505	13.0776	8246
23.68	0.35139	13.0879	3514	13.0879	8152
23.7	0.37504	13.0981	3449	13.0981	8212
23.72	0.40327	13.1083	3496	13.1083	8162
23.74	0.43868	13.1186	3478	13.1186	8106
23.76	0.48563	13.1288	3592	13.1288	8174
23.78	0.55016	13.139	3592	13.139	8242
23.8	0.63747	13.1492	3387	13.1492	8232
23.82	0.75262	13.1595	3532	13.1595	8186
23.84	0.83479	13.1697	3562	13.1697	8164
23.86	0.85403	13.1799	3447	13.1799	8132
23.88	0.84682	13.1902	3495	13.1902	8130
23.9	0.86177	13.2004	3460	13.2004	8148
23.92	0.91443	13.2106	3440	13.2106	8134
23.94	1.00978	13.2208	3493	13.2208	8100
23.96	1.15871	13.2311	3487	13.2311	8168
23.98	1.38977	13.2413	3472	13.2413	8216
24	1.76221	13.2515	3534	13.2515	8232
24.02	2.37346	13.2618	3469	13.2618	8174
24.04	3.33933	13.272	3456	13.272	8216
24.06	4.69014	13.2822	3419	13.2822	8242
24.08	6.04377	13.2924	3436	13.2924	8168
24.1	6.27474	13.3027	3412	13.3027	8194
24.12	5.21646	13.3129	3465	13.3129	8192
24.14	3.94257	13.3231	3482	13.3231	8132
24.16	3.02682	13.3334	3518	13.3334	8246
24.18	2.49464	13.3436	3455	13.3436	8238
24.2	2.23771	13.3538	3455	13.3538	8136
24.22	2.15443	13.364	3454	13.364	8164
24.24	2.18044	13.3743	3478	13.3743	8226
24.26	2.28451	13.3845	3468	13.3845	8144
24.28	2.45628	13.3947	3417	13.3947	8164
24.3	2.69746	13.405	3492	13.405	8120
24.32	3.01848	13.4152	3392	13.4152	8174
24.34	3.43857	13.4254	3417	13.4254	8134
24.36	3.98877	13.4356	3433	13.4356	8096
24.38	4.71819	13.4459	3528	13.4459	8210
24.4	5.70801	13.4561	3383	13.4561	8204
24.42	7.10466	13.4663	3386	13.4663	8140
24.44	9.19569	13.4766	3303	13.4766	8166
24.46	12.5467	13.4868	3401	13.4868	8162
24.48	18.1496	13.497	3424	13.497	8198
24.5	27.3901	13.5072	3419	13.5072	8162
24.52	41.4171	13.5175	3371	13.5175	8176
24.54	58.5516	13.5277	3365	13.5277	8112
24.56	68.784	13.5379	3290	13.5379	8166
24.58	61.4703	13.5482	3365	13.5482	8204
24.6	45.1044	13.5584	3439	13.5584	8178
24.62	31.0686	13.5686	3407	13.5686	8174
24.64	22.0172	13.5788	3358	13.5788	8210
24.66	17.0926	13.5891	3333	13.5891	8136
24.68	15.089	13.5993	3421	13.5993	8154
24.7	15.3538	13.6095	3349	13.6095	8152
24.72	18.0028	13.6198	3462	13.6198	8102
24.74	23.804	13.63	3387	13.63	8086
24.76	33.6594	13.6402	3356	13.6402	8212
24.78	46.8972	13.6504	3377	13.6504	8162
24.8	56.7453	13.6607	3368	13.6607	8092
24.82	52.9542	13.6709	3354	13.6709	8120
24.84	39.4764	13.6811	3396	13.6811	8166
24.86	26.6465	13.6914	3319	13.6914	8112
24.88	17.7346	13.7016	3367	13.7016	8198
24.9	12.2169	13.7118	3307	13.7118	8182
24.92	8.92281	13.722	3333	13.722	8142
24.94	6.90873	13.7323	3304	13.7323	8190
24.96	5.60013	13.7425	3314	13.7425	8142
24.98	4.69692	13.7527	3425	13.7527	8172
25	4.04862	13.763	3364	13.763	8136
25.02	3.57504	13.7732	3445	13.7732	8162
25.04	3.22974	13.7834	3413	13.7834	8086
25.06	2.98472	13.7936	3373	13.7936	8158
25.08	2.8239	13.8039	3257	13.8039	8146
25.1	2.74038	13.8141	3341	13.8141	8202
25.12	2.73625	13.8243	3379	13.8243	8166
25.14	2.82578	13.8346	3289	13.8346	8032
25.16	3.04536	13.8448	3307	13.8448	8114
25.18	3.47394	13.855	3361	13.855	8084
25.2	4.25973	13.8652	3383	13.8652	8164
25.22	5.62701	13.8755	3266	13.8755	8140
25.24	7.80576	13.8857	3300	13.8857	8146
25.26	10.7117	13.8959	3355	13.8959	8030
25.28	13.0493	13.9062	3357	13.9062	8120
25.3	12.6141	13.9164	3299	13.9164	8162
25.32	10.0424	13.9266	3260	13.9266	8116
25.34	7.57422	13.9368	3283	13.9368	8066
25.36	6.01119	13.9471	3344	13.9471	8212
25.38	5.31912	13.9573	3310	13.9573	8120
25.4	5.35731	13.9675	3400	13.9675	8186
25.42	6.12984	13.9778	3226	13.9778	8132
25.44	7.88172	13.988	3303	13.988	8022
25.46	11.0837	13.9982	3227	13.9982	8062
25.48	16.1992	14.0084	3257	14.0084	8020
25.5	22.7939	14.0187	3267	14.0187	8012
25.52	27.3531	14.0289	3376	14.0289	8154
25.54	25.1057	14.0391	3271	14.0391	8114
25.56	18.5174	14.0494	3377	14.0494	8096
25.58	12.4516	14.0596	3253	14.0596	8130
25.6	8.29818	14.0698	3305	14.0698	8162
25.62	5.74683	14.08	3313	14.08	8206
25.64	4.23123	14.0903	3269	14.0903	8086
25.66	3.3069	14.1005	3248	14.1005	8080
25.68	2.70726	14.1107	3280	14.1107	8086
25.7	2.29412	14.121	3293	14.121	8068
25.72	1.99821	14.1312	3221	14.1312	8000
25.74	1.78237	14.1414	3192	14.1414	8108
25.76	1.62481	14.1516	3231	14.1516	8074
25.78	1.51207	14.1619	3332	14.1619	8126
25.8	1.4359	14.1721	3287	14.1721	8078
25.82	1.39182	14.1823	3275	14.1823	8030
25.84	1.37843	14.1926	3272	14.1926	8120
25.86	1.39775	14.2028	3256	14.2028	8124
25.88	1.45693	14.213	3148	14.213	8032
25.9	1.58379	14.2232	3285	14.2232	7962
25.92	1.78963	14.2335	3254	14.2335	7986
25.94	2.14145	14.2437	3223	14.2437	8040
25.96	2.71293	14.2539	3181	14.2539	8080
25.98	3.54927	14.2642	3237	14.2642	7970
26	4.49634	14.2744	3190	14.2744	8098
26.02	4.90461	14.2846	3216	14.2846	8078
26.04	4.59225	14.2948	3204	14.2948	8060
26.06	4.10271	14.3051	3331	14.3051	8140
26.08	3.93762	14.3153	3186	14.3153	8056
26.1	4.25982	14.3255	3248	14.3255	8086
26.12	5.21709	14.3358	3256	14.3358	8028
26.14	7.11453	14.346	3182	14.346	8066
26.16	10.4486	14.3562	3289	14.3562	8094
26.18	15.7021	14.3664	3133	14.3664	8020
26.2	22.4585	14.3767	3218	14.3767	8076
26.22	27.1954	14.3869	3247	14.3869	7968
26.24	25.0302	14.3971	3266	14.3971	8022
26.26	18.3829	14.4074	3257	14.4074	8038
26.28	12.1771	14.4176	3280	14.4176	8048
26.3	7.95438	14.4278	3270	14.4278	8022
26.32	5.36022	14.438	3279	14.438	7998
26.34	3.81969	14.4483	3183	14.4483	8038
26.36	2.87946	14.4585	3133	14.4585	8020
26.38	2.2669	14.4687	3120	14.4687	7998
26.4	1.84049	14.479	3220	14.479	8088
26.42	1.52902	14.4892	3175	14.4892	8062
26.44	1.294	14.4994	3270	14.4994	8064
26.46	1.11243	14.5096	3211	14.5096	8086
26.48	0.96945	14.5199	3261	14.5199	7950
26.5	0.85504	14.5301	3310	14.5301	8012
26.52	0.76228	14.5403	3231	14.5403	8010
26.54	0.68624	14.5506	3165	14.5506	7954
26.56	0.62338	14.5608	3275	14.5608	7990
26.58	0.57116	14.571	3183	14.571	7978
26.6	0.52775	14.5812	3170	14.5812	8052
26.62	0.49187	14.5915	3196	14.5915	8030
26.64	0.46256	14.6017	3085	14.6017	7976
26.66	0.43879	14.6119	3166	14.6119	8062
26.68	0.41865	14.6222	3233	14.6222	7976
26.7	0.40036	14.6324	3217	14.6324	7988
26.72	0.38483	14.6426	3257	14.6426	7986
26.74	0.37363	14.6528	3186	14.6528	8092
26.76	0.35653	14.6631	3144	14.6631	8070
26.78	0.35659	14.6733	3096	14.6733	8010
26.8	0.36382	14.6835	3246	14.6835	8018
26.82	0.38224	14.6938	3122	14.6938	7972
26.84	0.41928	14.704	3170	14.704	7932
26.86	0.48674	14.7142	3257	14.7142	8022
26.88	0.5981	14.7244	3240	14.7244	7982
26.9	0.75473	14.7347	3201	14.7347	7952
26.92	0.90139	14.7449	3133	14.7449	8068
26.94	0.91073	14.7551	3266	14.7551	8034
26.96	0.77819	14.7654	3208	14.7654	7996
26.98	0.63162	14.7756	3111	14.7756	8044
27	0.50571	14.7858	3098	14.7858	8000
27.02	0.4521	14.796	3140	14.796	7976
27.04	0.43241	14.8063	3164	14.8063	7996
27.06	0.43573	14.8165	3138	14.8165	7984
27.08	0.45588	14.8267	3138	14.8267	8012
27.1	0.49083	14.837	3134	14.837	8166
27.12	0.54158	14.8472	3231	14.8472	7962
27.14	0.61146	14.8574	3143	14.8574	7978
27.16	0.70643	14.8676	3173	14.8676	8042
27.18	0.83636	14.8779	3103	14.8779	7982
27.2	1.01827	14.8881	3155	14.8881	7966
27.22	1.28421	14.8983	3246	14.8983	8054
27.24	1.6982	14.9086	3104	14.9086	8064
27.26	2.38298	14.9188	3199	14.9188	7928
27.28	3.54	14.929	3223	14.929	7950
27.3	5.41872	14.9392	3089	14.9392	7996
27.32	8.12805	14.9495	3125	14.9495	7870
27.34	10.9589	14.9597	3096	14.9597	7990
27.36	11.703	14.9699	3144	14.9699	7926
27.38	9.53472	14.9802	3173	14.9802	7986
27.4	6.6114	14.9904	3249	14.9904	8018
27.42	4.35105	15.0006	3187	15.0006	8058
27.44	2.9051	15.0108	3114	15.0108	7972
27.46	2.0564	15.0211	3067	15.0211	8062
27.48	1.57831	15.0313	3202	15.0313	7910
27.5	1.33359	15.0415	3124	15.0415	8006
27.52	1.25032	15.0518	3159	15.0518	7958
27.54	1.29595	15.062	3137	15.062	8026
27.56	1.40681	15.0722	3077	15.0722	7956
27.58	1.41893	15.0824	3174	15.0824	8030
27.6	1.22933	15.0927	3095	15.0927	7938
27.62	0.95181	15.1029	3236	15.1029	7970
27.64	0.71045	15.1131	3151	15.1131	8056
27.66	0.53957	15.1234	3177	15.1234	8010
27.68	0.42677	15.1336	3204	15.1336	7984
27.7	0.32651	15.1438	3140	15.1438	7922
27.72	0.27538	15.154	3102	15.154	7932
27.74	0.23782	15.1643	3032	15.1643	7984
27.76	0.20882	15.1745	3101	15.1745	7976
27.78	0.18566	15.1847	3132	15.1847	8048
27.8	0.16673	15.195	3077	15.195	7986
27.82	0.15163	15.2052	3084	15.2052	7990
27.84	0.13844	15.2154	3037	15.2154	7914
27.86	0.12725	15.2256	3074	15.2256	8046
27.88	0.1177	15.2359	3086	15.2359	8026
27.9	0.10953	15.2461	3084	15.2461	7990
27.92	0.10251	15.2563	3089	15.2563	7910
27.94	0.09652	15.2666	3106	15.2666	7932
27.96	0.09143	15.2768	3101	15.2768	7982
27.98	0.08719	15.287	3118	15.287	7902
28	0.08377	15.2972	3142	15.2972	8002
28.02	0.08117	15.3075	3192	15.3075	7932
28.04	0.07947	15.3177	3061	15.3177	7954
28.06	0.08035	15.3279	3167	15.3279	8006
28.08	0.08102	15.3382	3060	15.3382	7900
28.1	0.0835	15.3484	3084	15.3484	7970
28.12	0.0888	15.3586	3068	15.3586	7928
28.14	0.09893	15.3688	3109	15.3688	8008
28.16	0.11755	15.3791	3036	15.3791	7968
28.18	0.15001	15.3893	3091	15.3893	7904
28.2	0.20132	15.3995	3024	15.3995	8022
28.22	0.26791	15.4098	2985	15.4098	7968
28.24	0.32041	15.42	3151	15.42	7986
28.26	0.31084	15.4302	3125	15.4302	8012
28.28	0.24639	15.4404	3024	15.4404	7976
28.3	0.17904	15.4507	3055	15.4507	7972
28.32	0.13077	15.4609	3013	15.4609	8128
28.34	0.10055	15.4711	3098	15.4711	7950
28.36	0.08256	15.4814	2985	15.4814	7940
28.38	0.07176	15.4916	3052	15.4916	7988
28.4	0.06499	15.5018	2995	15.5018	7978
28.42	0.05998	15.512	3116	15.512	7966
28.44	0.0571	15.5223	3090	15.5223	8050
28.46	0.05538	15.5325	2964	15.5325	7958
28.48	0.05447	15.5427	3029	15.5427	8010
28.5	0.0543	15.553	3067	15.553	7968
28.52	0.05484	15.5632	3096	15.5632	8026
28.54	0.05606	15.5734	3080	15.5734	7882
28.56	0.05803	15.5836	2991	15.5836	7966
28.58	0.06085	15.5939	3043	15.5939	8020
28.6	0.06468	15.6041	3071	15.6041	7908
28.62	0.06976	15.6143	3080	15.6143	7936
28.64	0.07776	15.6246	3077	15.6246	7982
28.66	0.08703	15.6348	3061	15.6348	7936
28.68	0.09892	15.645	2990	15.645	7938
28.7	0.11513	15.6552	3113	15.6552	8010
28.72	0.13795	15.6655	3010	15.6655	7998
28.74	0.17184	15.6757	3050	15.6757	7980
28.76	0.22566	15.6859	3038	15.6859	7928
28.78	0.31572	15.6962	3031	15.6962	7980
28.8	0.46674	15.7064	3071	15.7064	8012
28.82	0.69355	15.7166	3014	15.7166	7896
28.84	1.01203	15.7268	3055	15.7268	7970
28.86	1.27483	15.7371	3056	15.7371	7984
28.88	1.2318	15.7473	2955	15.7473	8020
28.9	0.93399	15.7575	2988	15.7575	7900
28.92	0.63203	15.7678	3023	15.7678	7980
28.94	0.41928	15.778	2967	15.778	7932
28.96	0.28814	15.7882	3034	15.7882	7960
28.98	0.21154	15.7984	3026	15.7984	7968
29	0.16668	15.8087	3088	15.8087	7908
29.02	0.13945	15.8189	2961	15.8189	7982
29.04	0.12176	15.8291	2938	15.8291	7932
29.06	0.11147	15.8394	3024	15.8394	7914
29.08	0.10631	15.8496	2905	15.8496	7878
29.1	0.10546	15.8598	3030	15.8598	7932
29.12	0.10889	15.87	2941	15.87	7860
29.14	0.11733	15.8803	3073	15.8803	7898
29.16	0.13277	15.8905	2987	15.8905	7904
29.18	0.15957	15.9007	3066	15.9007	7980
29.2	0.20594	15.911	2987	15.911	7954
29.22	0.28431	15.9212	2942	15.9212	7920
29.24	0.40746	15.9314	3026	15.9314	7984
29.26	0.57109	15.9416	3016	15.9416	7894
29.28	0.70429	15.9519	3021	15.9519	7946
29.3	0.68459	15.9621	2992	15.9621	7970
29.32	0.54672	15.9723	3028	15.9723	7946
29.34	0.41506	15.9826	2917	15.9826	7942
29.36	0.3349	15.9928	3004	15.9928	7882
29.38	0.30576	16.003	3064	16.003	7960
29.4	0.32262	16.0132	2992	16.0132	7888
29.42	0.39059	16.0235	3011	16.0235	7880
29.44	0.52977	16.0337	3046	16.0337	7920
29.46	0.77055	16.0439	2949	16.0439	7892
29.48	1.12807	16.0542	2983	16.0542	7930
29.5	1.51284	16.0644	2987	16.0644	7912
29.52	1.62701	16.0746	3025	16.0746	7906
29.54	1.33567	16.0848	3027	16.0848	7902
29.56	0.93097	16.0951	2995	16.0951	7922
29.58	0.61641	16.1053	3040	16.1053	7964
29.6	0.41372	16.1155	3003	16.1155	7876
29.62	0.29239	16.1258	3041	16.1258	7936
29.64	0.2204	16.136	3003	16.136	7964
29.66	0.17603	16.1462	3008	16.1462	7880
29.68	0.14675	16.1564	2973	16.1564	8054
29.7	0.12664	16.1667	3014	16.1667	7886
29.72	0.11256	16.1769	2928	16.1769	7884
29.74	0.10267	16.1871	3003	16.1871	7902
29.76	0.0964	16.1974	2966	16.1974	7874
29.78	0.09299	16.2076	2932	16.2076	7966
29.8	0.0923	16.2178	2947	16.2178	7938
29.82	0.09456	16.228	3009	16.228	7910
29.84	0.10056	16.2383	3067	16.2383	7980
29.86	0.11234	16.2485	2930	16.2485	7966
29.88	0.12998	16.2587	3104	16.2587	7872
29.9	0.15426	16.269	2983	16.269	7912
29.92	0.17916	16.2792	2972	16.2792	7894
29.94	0.19482	16.2894	2967	16.2894	7856
29.96	0.20753	16.2996	3025	16.2996	7838
29.98	0.23392	16.3099	2959	16.3099	7868
30	0.28807	16.3201	3029	16.3201	7934
30.02	0.38866	16.3303	2907	16.3303	7948
30.04	0.5649	16.3406	3020	16.3406	7894
30.06	0.8514	16.3508	2912	16.3508	7926
30.08	1.25446	16.361	3104	16.361	7930
30.1	1.64405	16.3712	2971	16.3712	7928
30.12	1.71392	16.3815	2968	16.3815	7932
30.14	1.40416	16.3917	2969	16.3917	7904
30.16	0.98602	16.4019	3032	16.4019	7936
30.18	0.65232	16.4122	2932	16.4122	7924
30.2	0.43421	16.4224	2948	16.4224	7922
30.22	0.30244	16.4326	3008	16.4326	7944
30.24	0.22365	16.4428	2967	16.4428	7920
30.26	0.17706	16.4531	2933	16.4531	7852
30.28	0.14464	16.4633	2960	16.4633	7960
30.3	0.12209	16.4735	2924	16.4735	7974
30.32	0.10597	16.4838	2930	16.4838	7892
30.34	0.09322	16.494	2863	16.494	7914
30.36	0.08525	16.5042	2866	16.5042	7912
30.38	0.08035	16.5144	2926	16.5144	7956
30.4	0.07859	16.5247	2919	16.5247	7902
30.42	0.08081	16.5349	3073	16.5349	7936
30.44	0.08862	16.5451	2929	16.5451	7914
30.46	0.10414	16.5554	2898	16.5554	7816
30.48	0.12799	16.5656	2923	16.5656	7918
30.5	0.15277	16.5758	2983	16.5758	7888
30.52	0.15818	16.586	2969	16.586	7914
30.54	0.13977	16.5963	3060	16.5963	7912
30.56	0.11837	16.6065	2836	16.6065	7944
30.58	0.10622	16.6167	3002	16.6167	7848
30.6	0.1056	16.627	2985	16.627	7874
30.62	0.11772	16.6372	2904	16.6372	7858
30.64	0.14656	16.6474	3055	16.6474	7902
30.66	0.19969	16.6576	2921	16.6576	7904
30.68	0.28511	16.6679	2994	16.6679	7974
30.7	0.39758	16.6781	2953	16.6781	7842
30.72	0.49002	16.6883	2967	16.6883	7978
30.74	0.48411	16.6986	2926	16.6986	7882
30.76	0.38106	16.7088	2907	16.7088	7822
30.78	0.26679	16.719	2970	16.719	7910
30.8	0.18328	16.7292	2968	16.7292	7878
30.82	0.13351	16.7395	2926	16.7395	7880
30.84	0.10278	16.7497	2921	16.7497	7842
30.86	0.08488	16.7599	3007	16.7599	7892
30.88	0.07422	16.7702	2844	16.7702	7864
30.9	0.06782	16.7804	3003	16.7804	7964
30.92	0.06422	16.7906	2957	16.7906	7912
30.94	0.06277	16.8008	2921	16.8008	7884
30.96	0.06321	16.8111	2988	16.8111	7894
30.98	0.0641	16.8213	2997	16.8213	7936
31	0.06903	16.8315	2951	16.8315	7824
31.02	0.07873	16.8418	3105	16.8418	7890
31.04	0.09329	16.852	2961	16.852	7844
31.06	0.11747	16.8622	2898	16.8622	7946
31.08	0.15538	16.8724	2966	16.8724	7944
31.1	0.20727	16.8827	2903	16.8827	7910
31.12	0.25593	16.8929	2933	16.8929	7874
31.14	0.26454	16.9031	2959	16.9031	7926
31.16	0.23632	16.9134	2874	16.9134	7880
31.18	0.2116	16.9236	2921	16.9236	7922
31.2	0.21198	16.9338	2933	16.9338	7976
31.22	0.24688	16.944	3014	16.944	7902
31.24	0.32697	16.9543	2916	16.9543	7992
31.26	0.46332	16.9645	3028	16.9645	7988
31.28	0.64662	16.9747	2888	16.9747	7864
31.3	0.78809	16.985	2917	16.985	7868
31.32	0.74672	16.9952	2910	16.9952	7834
31.34	0.57061	17.0054	2909	17.0054	7834
31.36	0.40131	17.0156	2908	17.0156	7926
31.38	0.28545	17.0259	2959	17.0259	7956
31.4	0.21756	17.0361	3004	17.0361	7878
31.42	0.18031	17.0463	2993	17.0463	7912
31.44	0.162	17.0566	2915	17.0566	7956
31.46	0.15523	17.0668	3019	17.0668	7880
31.48	0.15652	17.077	2956	17.077	7830
31.5	0.16473	17.0872	2903	17.0872	7852
31.52	0.18015	17.0975	2920	17.0975	7866
31.54	0.20429	17.1077	2970	17.1077	7860
31.56	0.24036	17.1179	2859	17.1179	7852
31.58	0.29552	17.1282	2842	17.1282	8014
31.6	0.38028	17.1384	2874	17.1384	7828
31.62	0.52318	17.1486	2905	17.1486	7886
31.64	0.76638	17.1588	2890	17.1588	7908
31.66	1.16357	17.1691	2879	17.1691	7866
31.68	1.74236	17.1793	2969	17.1793	7874
31.7	2.36484	17.1895	2884	17.1895	7892
31.72	2.56022	17.1998	3037	17.1998	7924
31.74	2.10675	17.21	2869	17.21	7972
31.76	1.46668	17.2202	2925	17.2202	7878
31.78	0.96789	17.2304	2862	17.2304	7820
31.8	0.64687	17.2407	2919	17.2407	7850
31.82	0.4555	17.2509	2950	17.2509	7898
31.84	0.34279	17.2611	2940	17.2611	7922
31.86	0.27379	17.2714	2873	17.2714	7964
31.88	0.22907	17.2816	2837	17.2816	7844
31.9	0.19891	17.2918	2957	17.2918	7946
31.92	0.17839	17.302	2867	17.302	7880
31.94	0.16479	17.3123	3029	17.3123	7864
31.96	0.15658	17.3225	2933	17.3225	7970
31.98	0.15309	17.3327	2933	17.3327	7922
32	0.15334	17.343	2973	17.343	7938
32.02	0.15772	17.3532	3040	17.3532	7856
32.04	0.16647	17.3634	2893	17.3634	7844
32.06	0.18034	17.3736	2891	17.3736	7918
32.08	0.20068	17.3839	2867	17.3839	7874
32.1	0.22977	17.3941	3005	17.3941	7912
32.12	0.27162	17.4043	2970	17.4043	7846
32.14	0.33389	17.4146	2938	17.4146	7952
32.16	0.43182	17.4248	2874	17.4248	7878
32.18	0.59451	17.435	2935	17.435	7882
32.2	0.86871	17.4452	2830	17.4452	7908
32.22	1.31027	17.4555	2900	17.4555	7904
32.24	1.93705	17.4657	2911	17.4657	7874
32.26	2.56187	17.4759	2961	17.4759	7876
32.28	2.67273	17.4862	2931	17.4862	7944
32.3	2.15564	17.4964	2957	17.4964	7908
32.32	1.52414	17.5066	2909	17.5066	7892
32.34	1.06765	17.5168	2973	17.5168	7860
32.36	0.81035	17.5271	2890	17.5271	7832
32.38	0.71571	17.5373	2945	17.5373	7868
32.4	0.75624	17.5475	2845	17.5475	7864
32.42	0.91906	17.5578	2880	17.5578	7930
32.44	1.16333	17.568	2906	17.568	7884
32.46	1.31938	17.5782	2925	17.5782	7960
32.48	1.18529	17.5884	2890	17.5884	7934
32.5	0.88241	17.5987	2970	17.5987	7922
32.52	0.61345	17.6089	2896	17.6089	7866
32.54	0.4304	17.6191	2884	17.6191	7874
32.56	0.31789	17.6294	2830	17.6294	7874
32.58	0.25116	17.6396	2932	17.6396	7840
32.6	0.21129	17.6498	2928	17.6498	7804
32.62	0.18701	17.66	3012	17.66	7826
32.64	0.1732	17.6703	2945	17.6703	7888
32.66	0.16738	17.6805	2892	17.6805	7928
32.68	0.16976	17.6907	2943	17.6907	7882
32.7	0.1801	17.701	2925	17.701	7904
32.72	0.20269	17.7112	2889	17.7112	7856
32.74	0.24544	17.7214	2893	17.7214	7882
32.76	0.32258	17.7316	2913	17.7316	7880
32.78	0.45322	17.7419	2876	17.7419	7876
32.8	0.65444	17.7521	2952	17.7521	7906
32.82	0.8975	17.7623	2864	17.7623	7874
32.84	1.03267	17.7726	2905	17.7726	7868
32.86	0.91672	17.7828	2907	17.7828	7916
32.88	0.68265	17.793	2948	17.793	7850
32.9	0.48867	17.8032	2969	17.8032	7894
32.92	0.37022	17.8135	2930	17.8135	7834
32.94	0.31791	17.8237	2844	17.8237	7860
32.96	0.32145	17.8339	2848	17.8339	7894
32.98	0.38076	17.8442	2831	17.8442	7866
33	0.50241	17.8544	2911	17.8544	7884
33.02	0.67689	17.8646	2980	17.8646	7858
33.04	0.8178	17.8748	2900	17.8748	7842
33.06	0.77674	17.8851	2860	17.8851	7848
33.08	0.59085	17.8953	2965	17.8953	7986
33.1	0.40716	17.9055	2846	17.9055	7952
33.12	0.27773	17.9158	2883	17.9158	8006
33.14	0.19701	17.926	2887	17.926	7834
33.16	0.14871	17.9362	2938	17.9362	7818
33.18	0.11691	17.9464	2981	17.9464	7906
33.2	0.09827	17.9567	2899	17.9567	7908
33.22	0.08948	17.9669	2874	17.9669	7868
33.24	0.08157	17.9771	2839	17.9771	7822
33.26	0.07704	17.9874	2852	17.9874	7870
33.28	0.07575	17.9976	2960	17.9976	7856
33.3	0.07835	18.0078	2842	18.0078	7850
33.32	0.0867	18.018	2964	18.018	7864
33.34	0.10429	18.0283	2904	18.0283	7876
33.36	0.13593	18.0385	2879	18.0385	7912
33.38	0.18495	18.0487	2952	18.0487	7940
33.4	0.24233	18.059	2774	18.059	7884
33.42	0.26834	18.0692	2865	18.0692	7936
33.44	0.23272	18.0794	2946	18.0794	7884
33.46	0.17268	18.0896	2933	18.0896	7870
33.48	0.1239	18.0999	2869	18.0999	7880
33.5	0.0928	18.1101	2965	18.1101	7890
33.52	0.07585	18.1203	2837	18.1203	7852
33.54	0.06864	18.1306	2874	18.1306	7912
33.56	0.06731	18.1408	2938	18.1408	7838
33.58	0.06668	18.151	2879	18.151	7872
33.6	0.06131	18.1612	2923	18.1612	7812
33.62	0.05284	18.1715	2839	18.1715	7890
33.64	0.04551	18.1817	2886	18.1817	7818
33.66	0.04045	18.1919	2928	18.1919	7828
33.68	0.03729	18.2022	2922	18.2022	7866
33.7	0.03543	18.2124	2973	18.2124	7876
33.72	0.03443	18.2226	2851	18.2226	7852
33.74	0.03403	18.2328	2908	18.2328	7824
33.76	0.03161	18.2431	2867	18.2431	7868
33.78	0.03254	18.2533	2838	18.2533	7900
33.8	0.03339	18.2635	2972	18.2635	7858
33.82	0.03463	18.2738	2972	18.2738	7824
33.84	0.03627	18.284	2877	18.284	7868
33.86	0.03839	18.2942	2920	18.2942	7886
33.88	0.04108	18.3044	2946	18.3044	7954
33.9	0.04448	18.3147	2988	18.3147	7852
33.92	0.04879	18.3249	2860	18.3249	7896
33.94	0.05321	18.3351	2877	18.3351	7856
33.96	0.06039	18.3454	2948	18.3454	7894
33.98	0.06991	18.3556	2861	18.3556	7850
34	0.08296	18.3658	2929	18.3658	7900
34.02	0.10178	18.376	3015	18.376	7844
34.04	0.13085	18.3863	2870	18.3863	7956
34.06	0.1786	18.3965	2955	18.3965	7890
34.08	0.25839	18.4067	2871	18.4067	7852
34.1	0.38571	18.417	2906	18.417	7942
34.12	0.56339	18.4272	2878	18.4272	7886
34.14	0.73267	18.4374	2944	18.4374	7896
34.16	0.74868	18.4476	2827	18.4476	7854
34.18	0.59546	18.4579	2905	18.4579	7812
34.2	0.41785	18.4681	2900	18.4681	7852
34.22	0.28817	18.4783	2886	18.4783	7862
34.24	0.20807	18.4886	2871	18.4886	7796
34.26	0.16258	18.4988	2861	18.4988	7830
34.28	0.13792	18.509	2857	18.509	7878
34.3	0.12431	18.5192	2951	18.5192	7836
34.32	0.11903	18.5295	2930	18.5295	7856
34.34	0.11909	18.5397	2889	18.5397	7858
34.36	0.12388	18.5499	2916	18.5499	7892
34.38	0.13383	18.5602	2835	18.5602	7790
34.4	0.15051	18.5704	2837	18.5704	7918
34.42	0.17681	18.5806	2927	18.5806	7768
34.44	0.21658	18.5908	2917	18.5908	7896
34.46	0.27232	18.6011	2893	18.6011	7924
34.48	0.33683	18.6113	2908	18.6113	7886
34.5	0.38506	18.6215	2876	18.6215	7842
34.52	0.41148	18.6318	2870	18.6318	7846
34.54	0.45497	18.642	2895	18.642	7894
34.56	0.55155	18.6522	2839	18.6522	7882
34.58	0.73947	18.6624	2945	18.6624	7854
34.6	1.07633	18.6727	2951	18.6727	7890
34.62	1.63472	18.6829	2938	18.6829	7886
34.64	2.44924	18.6931	2906	18.6931	7792
34.66	3.30825	18.7034	2881	18.7034	7896
34.68	3.56592	18.7136	2889	18.7136	7830
34.7	2.95167	18.7238	2932	18.7238	7916
34.72	2.06434	18.734	2926	18.734	7770
34.74	1.35395	18.7443	2969	18.7443	7874
34.76	0.88972	18.7545	2963	18.7545	7868
34.78	0.60972	18.7647	2915	18.7647	7760
34.8	0.44302	18.775	2902	18.775	7788
34.82	0.33909	18.7852	2960	18.7852	7854
34.84	0.26997	18.7954	2853	18.7954	7908
34.86	0.22127	18.8056	2977	18.8056	7926
34.88	0.18538	18.8159	2801	18.8159	7852
34.9	0.15862	18.8261	2821	18.8261	7766
34.92	0.13823	18.8363	2864	18.8363	7836
34.94	0.1226	18.8466	2854	18.8466	7862
34.96	0.11063	18.8568	2891	18.8568	7856
34.98	0.10163	18.867	2892	18.867	7944
35	0.09518	18.8772	2912	18.8772	7876
35.02	0.09106	18.8875	2898	18.8875	7802
35.04	0.08929	18.8977	2929	18.8977	7824
35.06	0.09016	18.9079	2894	18.9079	7902
35.08	0.09447	18.9182	2862	18.9182	7912
35.1	0.1039	18.9284	2932	18.9284	7858
35.12	0.12199	18.9386	2883	18.9386	7912
35.14	0.15519	18.9488	2861	18.9488	7846
35.16	0.21307	18.9591	2907	18.9591	7920
35.18	0.30388	18.9693	2916	18.9693	7900
35.2	0.42038	18.9795	2936	18.9795	7892
35.22	0.50266	18.9898	2925	18.9898	7866
35.24	0.46651	19	2866	19	7896
35.26	0.35017	19.0102	2790	19.0102	7858
35.28	0.24093	19.0204	2897	19.0204	7876
35.3	0.1658	19.0307	2915	19.0307	7862
35.32	0.11916	19.0409	2841	19.0409	7906
35.34	0.09196	19.0511	3025	19.0511	7878
35.36	0.07492	19.0614	2875	19.0614	7820
35.38	0.06381	19.0716	2949	19.0716	7832
35.4	0.0561	19.0818	2936	19.0818	7936
35.42	0.05054	19.092	2792	19.092	7956
35.44	0.04643	19.1023	2908	19.1023	7902
35.46	0.04336	19.1125	2862	19.1125	7870
35.48	0.04109	19.1227	2888	19.1227	7842
35.5	0.03943	19.133	2957	19.133	7826
35.52	0.03827	19.1432	2852	19.1432	7810
35.54	0.03754	19.1534	2837	19.1534	7814
35.56	0.03718	19.1636	2972	19.1636	7866
35.58	0.03717	19.1739	2777	19.1739	7790
35.6	0.03748	19.1841	2938	19.1841	7842
35.62	0.03812	19.1943	2842	19.1943	7910
35.64	0.03854	19.2046	2903	19.2046	7884
35.66	0.0399	19.2148	2892	19.2148	7890
35.68	0.04166	19.225	2976	19.225	7844
35.7	0.04387	19.2352	2827	19.2352	7892
35.72	0.04661	19.2455	2854	19.2455	7866
35.74	0.04996	19.2557	2859	19.2557	7852
35.76	0.05408	19.2659	2891	19.2659	7854
35.78	0.05912	19.2762	2854	19.2762	7878
35.8	0.06533	19.2864	2928	19.2864	7882
35.82	0.07318	19.2966	2882	19.2966	7830
35.84	0.08287	19.3068	2908	19.3068	7870
35.86	0.0952	19.3171	2926	19.3171	7810
35.88	0.11115	19.3273	2906	19.3273	7770
35.9	0.13221	19.3375	2865	19.3375	7840
35.92	0.16084	19.3478	2858	19.3478	7846
35.94	0.20143	19.358	2976	19.358	7772
35.96	0.26248	19.3682	2867	19.3682	7916
35.98	0.36125	19.3784	2995	19.3784	7804
36	0.52731	19.3887	2857	19.3887	7910
36.02	0.80196	19.3989	2909	19.3989	7862
36.04	1.2188	19.4091	2857	19.4091	7948
36.06	1.72504	19.4193	2941	19.4193	7858
36.08	2.018	19.4296	2950	19.4296	7830
36.1	1.78707	19.4398	2917	19.4398	7908
36.12	1.29233	19.45	2963	19.45	7874
36.14	0.8684	19.4603	2958	19.4603	7804
36.16	0.58873	19.4705	2893	19.4705	7932
36.18	0.43282	19.4807	2872	19.4807	7862
36.2	0.36232	19.4909	2847	19.4909	7916
36.22	0.35202	19.5012	2919	19.5012	7894
36.24	0.38483	19.5114	2831	19.5114	7904
36.26	0.42665	19.5216	2922	19.5216	7756
36.28	0.41193	19.5319	2896	19.5319	7890
36.3	0.3315	19.5421	2863	19.5421	7848
36.32	0.24477	19.5523	2899	19.5523	7930
36.34	0.18076	19.5625	2873	19.5625	7892
36.36	0.13961	19.5728	2944	19.5728	7868
36.38	0.11459	19.583	2904	19.583	7820
36.4	0.09963	19.5932	2945	19.5932	7884
36.42	0.09084	19.6035	2881	19.6035	7890
36.44	0.08624	19.6137	2931	19.6137	7858
36.46	0.08505	19.6239	2931	19.6239	7854
36.48	0.08733	19.6341	2888	19.6341	7902
36.5	0.09403	19.6444	2939	19.6444	7864
36.52	0.10735	19.6546	2935	19.6546	7850
36.54	0.13113	19.6648	2979	19.6648	7862
36.56	0.17026	19.6751	2886	19.6751	7866
36.58	0.22714	19.6853	2917	19.6853	7822
36.6	0.28913	19.6955	2919	19.6955	7884
36.62	0.31616	19.7057	2880	19.7057	7876
36.64	0.29603	19.716	2979	19.716	7864
36.66	0.27498	19.7262	2972	19.7262	7892
36.68	0.28889	19.7364	2890	19.7364	7826
36.7	0.35603	19.7467	2809	19.7467	7900
36.72	0.49388	19.7569	2939	19.7569	7848
36.74	0.70802	19.7671	2818	19.7671	7770
36.76	0.94497	19.7773	2937	19.7773	7860
36.78	1.04459	19.7876	2910	19.7876	7840
36.8	0.9028	19.7978	2907	19.7978	7910
36.82	0.64965	19.808	2967	19.808	7900
36.84	0.43419	19.8183	2847	19.8183	7790
36.86	0.29035	19.8285	2925	19.8285	7888
36.88	0.20295	19.8387	2914	19.8387	7910
36.9	0.15117	19.8489	2931	19.8489	7852
36.92	0.11973	19.8592	2958	19.8592	7856
36.94	0.09978	19.8694	2945	19.8694	7874
36.96	0.08696	19.8796	2852	19.8796	7896
36.98	0.07938	19.8899	2951	19.8899	7824
37	0.07668	19.9001	2917	19.9001	7840
37.02	0.07977	19.9103	2941	19.9103	7856
37.04	0.0907	19.9205	2916	19.9205	7902
37.06	0.1117	19.9308	2899	19.9308	7848
37.08	0.14155	19.941	2936	19.941	7874
37.1	0.16538	19.9512	2948	19.9512	7876
37.12	0.15862	19.9615	2892	19.9615	7926
37.14	0.12908	19.9717	2979	19.9717	7896
37.16	0.10223	19.9819	2833	19.9819	7974
37.18	0.08788	19.9921	2963	19.9921	7890
37.2	0.08736	20.0024	2918	20.0024	7854
37.22	0.10084	20.0126	2887	20.0126	7894
37.24	0.12746	20.0228	2921	20.0228	7810
37.26	0.15773	20.0331	2841	20.0331	7936
37.28	0.16472	20.0433	2983	20.0433	7898
37.3	0.1373	20.0535	2782	20.0535	7876
37.32	0.10224	20.0637	2941	20.0637	7888
37.34	0.07481	20.074	2965	20.074	7878
37.36	0.05722	20.0842	2899	20.0842	7810
37.38	0.04705	20.0944	2894	20.0944	7906
37.4	0.04154	20.1047	2973	20.1047	7924
37.42	0.03891	20.1149	2948	20.1149	7900
37.44	0.03823	20.1251	2938	20.1251	7896
37.46	0.03925	20.1353	2973	20.1353	7852
37.48	0.04212	20.1456	2871	20.1456	7896
37.5	0.04755	20.1558	2870	20.1558	7894
37.52	0.05714	20.166	2861	20.166	7980
37.54	0.07203	20.1763	3002	20.1763	7868
37.56	0.10076	20.1865	2941	20.1865	7916
37.58	0.14619	20.1967	2938	20.1967	7890
37.6	0.20684	20.2069	2908	20.2069	7924
37.62	0.25653	20.2172	2933	20.2172	7862
37.64	0.24945	20.2274	2959	20.2274	7902
37.66	0.19821	20.2376	2996	20.2376	7914
37.68	0.15065	20.2479	2990	20.2479	7884
37.7	0.12587	20.2581	2938	20.2581	7922
37.72	0.12555	20.2683	2978	20.2683	7900
37.74	0.14657	20.2785	2934	20.2785	7896
37.76	0.17669	20.2888	2938	20.2888	7812
37.78	0.18555	20.299	2944	20.299	7874
37.8	0.15486	20.3092	2946	20.3092	7868
37.82	0.11272	20.3195	2955	20.3195	7822
37.84	0.07894	20.3297	2981	20.3297	7880
37.86	0.05684	20.3399	2865	20.3399	7870
37.88	0.04337	20.3501	2993	20.3501	7864
37.9	0.03523	20.3604	2950	20.3604	7866
37.92	0.03011	20.3706	2908	20.3706	7902
37.94	0.02673	20.3808	2936	20.3808	7876
37.96	0.02442	20.3911	2963	20.3911	7874
37.98	0.02284	20.4013	2968	20.4013	7838
38	0.02182	20.4115	2836	20.4115	7864
38.02	0.02124	20.4217	2954	20.4217	7910
38.04	0.02105	20.432	2950	20.432	7864
38.06	0.02124	20.4422	2946	20.4422	7856
38.08	0.02161	20.4524	3019	20.4524	7904
38.1	0.02265	20.4627	2976	20.4627	7794
38.12	0.02426	20.4729	2955	20.4729	7988
38.14	0.02713	20.4831	2952	20.4831	7858
38.16	0.0308	20.4933	2926	20.4933	7848
38.18	0.03661	20.5036	3018	20.5036	7842
38.2	0.04625	20.5138	2901	20.5138	7836
38.22	0.06234	20.524	2995	20.524	7822
38.24	0.08741	20.5343	2973	20.5343	7948
38.26	0.12182	20.5445	2911	20.5445	7874
38.28	0.15283	20.5547	2987	20.5547	7866
38.3	0.15253	20.5649	3059	20.5649	7904
38.32	0.1224	20.5752	3076	20.5752	7884
38.34	0.09008	20.5854	3022	20.5854	7982
38.36	0.06738	20.5956	2998	20.5956	7884
38.38	0.05402	20.6059	2881	20.6059	7850
38.4	0.04712	20.6161	2931	20.6161	7896
38.42	0.04419	20.6263	2994	20.6263	7942
38.44	0.04368	20.6365	2930	20.6365	7866
38.46	0.04484	20.6468	3012	20.6468	7876
38.48	0.04739	20.657	3022	20.657	7906
38.5	0.05132	20.6672	2939	20.6672	7838
38.52	0.05677	20.6775	2995	20.6775	7800
38.54	0.0641	20.6877	2979	20.6877	7864
38.56	0.07383	20.6979	2881	20.6979	7818
38.58	0.08687	20.7081	2910	20.7081	7852
38.6	0.10467	20.7184	3009	20.7184	7772
38.62	0.1298	20.7286	2948	20.7286	7954
38.64	0.1673	20.7388	3014	20.7388	7820
38.66	0.22714	20.7491	2950	20.7491	7870
38.68	0.32728	20.7593	2880	20.7593	7874
38.7	0.49415	20.7695	2949	20.7695	7850
38.72	0.7533	20.7797	3034	20.7797	7898
38.74	1.08811	20.79	2989	20.79	7872
38.76	1.33822	20.8002	3028	20.8002	7950
38.78	1.27163	20.8104	3063	20.8104	7822
38.8	0.96404	20.8207	2949	20.8207	7904
38.82	0.65314	20.8309	2917	20.8309	7838
38.84	0.43207	20.8411	2996	20.8411	7894
38.86	0.29494	20.8513	2974	20.8513	7900
38.88	0.2142	20.8616	3054	20.8616	7948
38.9	0.16643	20.8718	2956	20.8718	7856
38.92	0.13704	20.882	3019	20.882	7908
38.94	0.11837	20.8923	3041	20.8923	7882
38.96	0.10675	20.9025	2960	20.9025	7846
38.98	0.10057	20.9127	3006	20.9127	7942
39	0.09946	20.9229	2965	20.9229	7894
39.02	0.10388	20.9332	2959	20.9332	7918
39.04	0.11476	20.9434	3063	20.9434	7914
39.06	0.13198	20.9536	3046	20.9536	7888
39.08	0.15228	20.9639	3085	20.9639	7886
39.1	0.16251	20.9741	3001	20.9741	7916
39.12	0.16937	20.9843	3034	20.9843	7926
39.14	0.18768	20.9945	2983	20.9945	7890
39.16	0.23037	21.0048	3014	21.0048	7886
39.18	0.31263	21.015	2985	21.015	7900
39.2	0.45403	21.0252	2964	21.0252	7844
39.22	0.66731	21.0355	2970	21.0355	7892
39.24	0.91423	21.0457	2878	21.0457	7902
39.26	1.0455	21.0559	3064	21.0559	7896
39.28	0.92945	21.0661	3060	21.0661	7900
39.3	0.68062	21.0764	2970	21.0764	7908
39.32	0.46171	21.0866	3048	21.0866	7788
39.34	0.31483	21.0968	3020	21.0968	7900
39.36	0.22666	21.1071	3002	21.1071	7876
39.38	0.17632	21.1173	2963	21.1173	7842
39.4	0.14816	21.1275	3058	21.1275	7900
39.42	0.13324	21.1377	3040	21.1377	7908
39.44	0.1276	21.148	3060	21.148	7922
39.46	0.13054	21.1582	2964	21.1582	7870
39.48	0.14419	21.1684	2986	21.1684	7876
39.5	0.17405	21.1787	3010	21.1787	7922
39.52	0.229	21.1889	3022	21.1889	7914
39.54	0.31812	21.1991	3033	21.1991	7830
39.56	0.43697	21.2093	3088	21.2093	7864
39.58	0.53042	21.2196	2983	21.2196	7918
39.6	0.51021	21.2298	3066	21.2298	7860
39.62	0.40878	21.24	3049	21.24	7832
39.64	0.31975	21.2503	2984	21.2503	7860
39.66	0.27857	21.2605	3039	21.2605	7896
39.68	0.28763	21.2707	3024	21.2707	7944
39.7	0.33672	21.2809	3012	21.2809	7996
39.72	0.38871	21.2912	2923	21.2912	7912
39.74	0.37569	21.3014	3047	21.3014	7892
39.76	0.29909	21.3116	3073	21.3116	7964
39.78	0.21957	21.3219	3051	21.3219	7888
39.8	0.16318	21.3321	2988	21.3321	7934
39.82	0.12866	21.3423	3098	21.3423	7864
39.84	0.10928	21.3525	3101	21.3525	7970
39.86	0.09927	21.3628	3048	21.3628	7880
39.88	0.09508	21.373	3089	21.373	7890
39.9	0.09504	21.3832	3016	21.3832	7844
39.92	0.09876	21.3935	3084	21.3935	7878
39.94	0.10687	21.4037	3033	21.4037	7912
39.96	0.12108	21.4139	3062	21.4139	7894
39.98	0.14426	21.4241	3007	21.4241	7958
40	0.1796	21.4344	3063	21.4344	7886
40.02	0.22699	21.4446	3031	21.4446	7926
40.04	0.27265	21.4548	2993	21.4548	7858
40.06	0.29243	21.4651	3077	21.4651	7884
40.08	0.29695	21.4753	3042	21.4753	7918
40.1	0.32042	21.4855	3028	21.4855	7818
40.12	0.38761	21.4957	3034	21.4957	7978
40.14	0.52438	21.506	3006	21.506	7884
40.16	0.76567	21.5162	3028	21.5162	7920
40.18	1.13802	21.5264	3054	21.5264	7978
40.2	1.59217	21.5367	3071	21.5367	7902
40.22	1.85341	21.5469	3158	21.5469	7904
40.24	1.64202	21.5571	3085	21.5571	7902
40.26	1.19712	21.5673	3007	21.5673	7884
40.28	0.81709	21.5776	3100	21.5776	7870
40.3	0.5683	21.5878	3125	21.5878	7924
40.32	0.42503	21.598	3109	21.598	7862
40.34	0.35098	21.6083	3147	21.6083	7908
40.36	0.32041	21.6185	3159	21.6185	7844
40.38	0.32124	21.6287	3084	21.6287	7936
40.4	0.35366	21.6389	3119	21.6389	7916
40.42	0.43024	21.6492	3050	21.6492	7938
40.44	0.57784	21.6594	3072	21.6594	7932
40.46	0.8341	21.6696	3103	21.6696	7870
40.48	1.22721	21.6799	3136	21.6799	7938
40.5	1.69348	21.6901	3052	21.6901	7818
40.52	1.92665	21.7003	3095	21.7003	7956
40.54	1.66451	21.7105	3110	21.7105	7906
40.56	1.18577	21.7208	3071	21.7208	7892
40.58	0.78584	21.731	3133	21.731	7960
40.6	0.52063	21.7412	3077	21.7412	7886
40.62	0.35957	21.7515	3022	21.7515	7826
40.64	0.26348	21.7617	3126	21.7617	7866
40.66	0.20382	21.7719	3094	21.7719	7922
40.68	0.16416	21.7821	3147	21.7821	7980
40.7	0.13613	21.7924	3129	21.7924	7924
40.72	0.11548	21.8026	3066	21.8026	7866
40.74	0.09887	21.8128	3069	21.8128	7932
40.76	0.08684	21.8231	3142	21.8231	7910
40.78	0.07745	21.8333	3099	21.8333	7886
40.8	0.07008	21.8435	3061	21.8435	7896
40.82	0.06429	21.8537	3091	21.8537	7858
40.84	0.0598	21.864	3059	21.864	7858
40.86	0.0564	21.8742	3187	21.8742	7934
40.88	0.05398	21.8844	3086	21.8844	7808
40.9	0.05249	21.8947	3108	21.8947	7904
40.92	0.05193	21.9049	3133	21.9049	7898
40.94	0.05296	21.9151	3121	21.9151	7906
40.96	0.05463	21.9253	3100	21.9253	7938
40.98	0.05781	21.9356	3119	21.9356	7870
41	0.06307	21.9458	3119	21.9458	7852
41.02	0.07148	21.956	3142	21.956	7892
41.04	0.08521	21.9663	3133	21.9663	7872
41.06	0.10862	21.9765	3144	21.9765	7872
41.08	0.14913	21.9867	3118	21.9867	7956
41.1	0.21588	21.9969	3101	21.9969	7886
41.12	0.31583	22.0072	3061	22.0072	7848
41.14	0.43111	22.0174	3139	22.0174	7862
41.16	0.48356	22.0276	3091	22.0276	7942
41.18	0.4148	22.0379	3209	22.0379	7868
41.2	0.29823	22.0481	3147	22.0481	7830
41.22	0.20267	22.0583	3221	22.0583	7884
41.24	0.14038	22.0685	3253	22.0685	7828
41.26	0.1032	22.0788	3133	22.0788	7920
41.28	0.08166	22.089	3216	22.089	7900
41.3	0.06899	22.0992	3139	22.0992	7762
41.32	0.06137	22.1095	3129	22.1095	7880
41.34	0.05692	22.1197	3190	22.1197	7906
41.36	0.05478	22.1299	3155	22.1299	7894
41.38	0.05457	22.1401	3168	22.1401	7890
41.4	0.05622	22.1504	3149	22.1504	7880
41.42	0.05993	22.1606	3192	22.1606	7938
41.44	0.06622	22.1708	3058	22.1708	7910
41.46	0.07617	22.1811	3154	22.1811	7912
41.48	0.092	22.1913	3184	22.1913	7834
41.5	0.11853	22.2015	3208	22.2015	7878
41.52	0.1632	22.2117	3116	22.2117	7874
41.54	0.23939	22.222	3200	22.222	7908
41.56	0.35716	22.2322	3210	22.2322	7848
41.58	0.50968	22.2424	3208	22.2424	7976
41.6	0.62137	22.2527	3139	22.2527	7974
41.62	0.57997	22.2629	3144	22.2629	7960
41.64	0.43322	22.2731	3248	22.2731	7920
41.66	0.29491	22.2833	3163	22.2833	8002
41.68	0.19828	22.2936	3184	22.2936	7912
41.7	0.14085	22.3038	3182	22.3038	7944
41.72	0.10806	22.314	3252	22.314	7858
41.74	0.0898	22.3243	3236	22.3243	7902
41.76	0.08021	22.3345	3208	22.3345	7906
41.78	0.07673	22.3447	3183	22.3447	7902
41.8	0.07914	22.3549	3272	22.3549	7874
41.82	0.08924	22.3652	3159	22.3652	7854
41.84	0.11084	22.3754	3120	22.3754	7862
41.86	0.14885	22.3856	3147	22.3856	7868
41.88	0.20482	22.3959	3042	22.3959	7906
41.9	0.26207	22.4061	3166	22.4061	7854
41.92	0.27534	22.4163	3204	22.4163	7862
[truncated: 2,697 more rows]

## Sheet: Fig.1d
D	N2 adsorption-desorption
COF				COF/rGO				rGO
P/P0	adsorption	P/P0	desorption	P/P0	adsorption	P/P0	desorption	P/P0	adsorption	P/P0	desorption
4.15066e-06	-0.0188	0.99505	458.333	4.88295e-06	-0.0033	0.99473	404.309	2.42759e-06	0.0006	0.99486	37.2198
5.22457e-06	-0.0366	0.99224	459.454	5.59432e-06	-0.0038	0.99366	403.75	4.24918e-06	0	0.99332	37.5004
5.77863e-06	-0.0435	0.97494	397.176	5.76867e-06	4.3234	0.97609	256.94	4.50795e-06	-0.0006	0.97575	33.778
6.34964e-06	7.7776	0.95117	356.169	5.85544e-06	4.3232	0.95104	196.491	5.41787e-06	-0.0026	0.9504	30.6395
7.63412e-06	15.3856	0.9239	332.506	5.95234e-06	5.1917	0.92355	172.474	5.91114e-06	-0.0035	0.92472	28.7032
9.09949e-06	15.3583	0.90032	319.2	5.97056e-06	5.1914	0.90053	161.223	6.00514e-06	-0.0041	0.89977	27.1499
1.7957e-05	22.2326	0.87491	309.671	6.11041e-06	6.061	0.87409	151.759	1.19844e-05	0.5886	0.87437	25.8968
1.83292e-05	22.1545	0.84987	300.865	6.28604e-06	6.0602	0.84936	145.584	2.21088e-05	1.1358	0.84937	24.7982
0.000110564	28.2366	0.82432	292.352	6.50469e-06	6.0598	0.82551	140.516	0.000111226	1.6609	0.82394	23.8927
0.000162283	28.2612	0.7993	285.748	1.26207e-05	6.1042	0.80024	136.157	0.000167474	1.6576	0.79969	23.1363
0.000166075	28.4052	0.77449	280.158	2.44829e-05	9.4314	0.77467	132.207	0.000184605	1.6677	0.77412	22.0025
0.000170392	28.5615	0.74987	273.852	4.45258e-05	11.3227	0.74973	128.734	0.000192045	1.6725	0.74862	21.111
0.000174294	28.701	0.72373	270.484	6.51093e-05	12.6082	0.72388	125.762	0.000199068	1.6754	0.72407	20.2369
0.00017811	28.8223	0.69897	267.541	8.53235e-05	13.579	0.6988	122.921	0.000203475	1.6764	0.69886	20.4823
0.000218553	30.2146	0.67427	263.395	0.000241025	17.1477	0.67353	120.403	0.000207622	1.6739	0.67361	20.5163
0.000428132	35.0452	0.64923	257.936	0.000419188	18.7624	0.65116	118.178	0.000521079	1.8074	0.64871	20.0287
0.00068609	39.1802	0.62333	252.811	0.000708881	22.622	0.6237	115.705	0.0006114	1.8283	0.62385	19.3273
0.000833524	41.1603	0.59974	248.139	0.000827713	23.5953	0.60092	113.746	0.000799631	1.8669	0.59912	18.5999
0.00105	43.2839	0.5744	243.742	0.000999675	24.5122	0.57608	111.59	0.00101	1.8995	0.57418	17.841
0.00301	52.9882	0.5494	238.889	0.003	30.79	0.55079	109.597	0.00301	2.0262	0.5488	17.0806
0.00517	58.4395	0.52401	233.818	0.005	34.0884	0.52589	107.653	0.00503	2.1185	0.52451	16.3146
0.00702	62.0408	0.50036	223.647	0.00701	36.637	0.50089	105.623	0.00703	2.1933	0.49888	15.5643
0.00906	65.0273	0.47403	195.334	0.009	38.5019	0.47575	100.742	0.00904	2.2666	0.47404	14.5769
0.01	66.1072	0.44914	190.606	0.01004	39.1093	0.45026	96.4638	0.01004	2.2932	0.44918	13.659
0.0269	78.98	0.42444	186.333	0.02561	44.7417	0.42616	94.327	0.02522	2.7529	0.42383	12.9742
0.05031	89.3606	0.39899	182.829	0.05105	50.7589	0.4008	92.4758	0.05122	3.4706	0.3989	12.2635
0.07539	99.7015	0.37425	178.83	0.07511	54.9178	0.37574	90.6965	0.0764	4.0534	0.37396	12.1859
0.10034	110.405	0.34925	174.774	0.10102	58.5034	0.35075	88.9073	0.10134	4.6181	0.34857	11.8956
0.12548	116.811	0.32402	170.974	0.12646	61.218	0.32531	87.3458	0.12605	5.1229	0.32391	11.3186
0.15044	122.3	0.29935	167.415	0.14902	63.302	0.30052	85.7756	0.15098	5.8013	0.29891	10.6224
0.1756	128.236	0.27418	163.069	0.176	65.908	0.27554	84.0168	0.17608	6.4481	0.27409	9.9962
0.20069	132.769	0.24915	158.927	0.19928	67.8526	0.2505	82.2307	0.20114	7.1106	0.24889	9.259
0.22585	137.029	0.22407	154.557	0.22415	69.8091	0.22569	80.4161	0.22613	7.6733	0.22381	8.5221
0.25091	140.993	0.19913	150.16	0.24933	71.7349	0.20055	78.497	0.25105	8.2159	0.19889	7.799
0.27559	144.893	0.17427	145.268	0.27427	73.5199	0.17559	76.5527	0.27619	8.6484	0.17406	7.1288
0.30084	149.613	0.14944	139.544	0.29933	75.3789	0.15078	74.4026	0.30111	9.1072	0.14884	6.4592
0.3256	154.959	0.12422	133.855	0.32427	77.1829	0.12597	72.1304	0.32595	9.6424	0.1239	5.8098
0.35077	159.428	0.09923	128.004	0.34946	78.991	0.09886	69.3227	0.35092	10.6812	0.09889	5.1351
0.37572	163.097	0.07496	117.646	0.37433	80.8203	0.07437	66.0341	0.37604	11.4364	0.0739	4.4763
0.40065	167.001	0.05001	106.618	0.3993	82.6047	0.05013	62.0037	0.40107	11.9498	0.04898	3.7853
0.42596	170.602	0.02343	93.0774	0.42444	84.3908	0.02431	56.1906	0.42605	12.6462	0.02299	3.017
0.45049	174.803			0.44933	86.2734			0.45113	13.2015
0.47596	178.802			0.47424	88.1084			0.47621	13.6488
0.5005	182.627			0.4992	89.9787			0.50111	13.9431
0.52577	186.285			0.52447	91.9231			0.52606	14.2577
0.55023	189.347			0.54893	93.8088			0.55069	15.8205
0.57637	193.99			0.57415	95.7875			0.57596	16.6614
0.6009	198.124			0.6011	98.1089			0.60098	17.2453
0.62523	201.957			0.62436	99.9051			0.62603	17.8408
0.6509	205.37			0.65121	102.275			0.65109	18.4644
0.67562	210.198			0.67658	104.704			0.67621	18.916
0.70052	214.622			0.70126	107.07			0.701	19.2451
0.72593	217.637			0.72625	109.732			0.72611	19.6275
0.75075	222.856			0.75081	112.426			0.75085	20.1465
0.77568	228.399			0.77602	115.452			0.77556	21.5711
0.80112	234.333			0.8002	119.103			0.80071	23.1246
0.82467	239.566			0.82451	123.461			0.82581	23.8816
0.85014	247.342			0.84881	128.237			0.8509	24.3273
0.87606	256.942			0.87536	134.337			0.87593	25.1694
0.89901	271.819			0.89917	141.746			0.90083	26.0041
0.92517	292.006			0.9259	153.829			0.92601	27.0783
0.95037	317.984			0.95122	173.576			0.95044	28.1286
0.97604	368.785			0.97478	216.701			0.97511	30.6907
0.99505	458.333			0.99473	404.309			0.99486	37.2198

## Sheet: Fig.1e
E	Pore size distributions
rGO		COF/rGO		COF
Pore size	dV(d)	Pore size	dV(d)	Pore size	dV(d)
0.5996	0	0.6561	0.02323	0.6561	0.04421
0.6272	0	0.6863	0.02203	0.6863	0.0477
0.6561	0	0.7179	0.02018	0.7179	0.04525
0.6863	0	0.7509	0.014	0.7509	0.02311
0.7179	0	0.7855	0.00652	0.7855	0
0.7509	0	0.8216	0	0.8216	0
0.7855	0	0.8594	0	0.8594	0
0.8216	0	0.899	0.0005807	0.899	0
0.8594	0	0.9404	0.00825	0.9404	0
0.899	0	0.9836	0.01495	0.9836	0
0.9404	0	1.0289	0.01946	1.0289	0
0.9836	0	1.0763	0.02537	1.0763	0
1.0289	0	1.1258	0.03965	1.1258	0
1.0763	0	1.1776	0.05521	1.1776	0.03795
1.1258	0	1.2318	0.06983	1.2318	0.07653
1.1776	0	1.2885	0.08771	1.2885	0.11804
1.2318	0	1.3478	0.10171	1.3478	0.14917
1.2885	0	1.4099	0.10993	1.4099	0.16775
1.3478	0	1.4748	0.09204	1.4748	0.14601
1.4099	0	1.5427	0.07085	1.5427	0.12003
1.4748	0	1.6137	0.06305	1.6137	0.11681
1.5427	0	1.6879	0.06495	1.6879	0.12936
1.6137	0	1.7656	0.06291	1.7656	0.13174
1.6879	0	1.8469	0.04887	1.8469	0.10853
1.7656	0	1.9319	0.03601	1.9319	0.08474
1.8469	0	2.0208	0.03263	2.0208	0.08074
1.9319	0	2.1138	0.02087	2.1138	0.05519
2.0208	0.00124	2.2111	0.01529	2.2111	0.04339
2.1138	0.00122	2.3129	0.01675	2.3129	0.04773
2.2111	0.00176	2.4194	0.01941	2.4194	0.05506
2.3129	0.0049	2.5307	0.02148	2.5307	0.05893
2.4194	0.00799	2.6472	0.02389	2.6472	0.06314
2.5307	0.00982	2.7691	0.02547	2.7691	0.06621
2.6472	0.01141	2.8965	0.02482	2.8965	0.06283
2.7691	0.0123	3.0298	0.02378	3.0298	0.05935
2.8965	0.01129	3.1693	0.02452	3.1693	0.06093
3.0298	0.00948	3.3152	0.02481	3.3152	0.06042
3.1693	0.00855	3.4678	0.0252	3.4678	0.06269
3.3152	0.00704	3.6274	0.02733	3.6274	0.07354
3.4678	0.00784	3.7943	0.03082	3.7943	0.10675
3.6274	0.00844	3.969	0.03011	3.969	0.14878
3.7943	0.00858	4.1517	0.02465	4.1517	0.12945
3.969	0.00873	4.3428	0.02059	4.3428	0.08539
4.1517	0.00886	4.5426	0.01963	4.5426	0.06789
4.3428	0.00848	4.7517	0.01824	4.7517	0.05072
4.5426	0.0084	4.9704	0.0167	4.9704	0.04338
4.7517	0.0073	5.1992	0.01563	5.1992	0.03809
4.9704	0.00633	5.4385	0.0149	5.4385	0.03418
5.1992	0.00524	5.6889	0.01367	5.6889	0.02788
5.4385	0.00383	5.9507	0.01101	5.9507	0.01839
5.6889	0.00233	6.2246	0.01016	6.2246	0.01324
5.9507	0.00108	6.5111	0.00701	6.5111	0.00672
6.2246	0.0008027	6.8108	0.00738	6.8108	0.0083
6.5111	8.7832e-06	7.1243	0.01009	7.1243	0.01606
6.8108	0.00053326	7.4522	0.0116	7.4522	0.02023
7.1243	0.00208	7.7952	0.0122	7.7952	0.01884
7.4522	0.00316	8.154	0.01058	8.154	0.01593
7.7952	0.00361	8.5293	0.00929	8.5293	0.01427
8.154	0.00281	8.9219	0.00871	8.9219	0.0136
8.5293	0.00196	9.3326	0.0088	9.3326	0.01407
8.9219	0.00168	9.7621	0.00723	9.7621	0.01155
9.3326	0.00158	10.2114	0.00677	10.2114	0.01081
9.7621	0.00122	10.6814	0.00734	10.6814	0.01129
10.2114	0.00127	11.1731	0.00617	11.1731	0.00943
10.6814	0.00144	11.6874	0.00584	11.6874	0.00832
11.1731	0.00122	12.2253	0.00726	12.2253	0.00834
11.6874	0.00109	12.788	0.00795	12.788	0.00826
12.2253	0.00112	13.3766	0.0077	13.3766	0.00791
12.788	0.00112	13.9923	0.00725	13.9923	0.00748
13.3766	0.00107	14.6364	0.00597	14.6364	0.00664
13.9923	0.00101	15.31	0.00553	15.31	0.00633
14.6364	0.00081616	16.0147	0.00519	16.0147	0.00595

## Sheet: Fig.2f
F	AFM
Distance(µm)	Height(nm)	Distance(µm)	Height(nm)	Distance(µm)	Height(nm)
-0.5	-12.2637	-0.5	-12.2559	1e-06	-14.1163
-0.4902	-12.2705	-0.49021	-12.2592	0.0098	-14.2265
-0.4804	-12.2313	-0.48042	-12.1945	0.01959	-14.2061
-0.4706	-12.2662	-0.47064	-12.2469	0.02939	-14.2056
-0.4608	-12.3257	-0.46085	-12.2785	0.03918	-14.257
-0.451	-12.3323	-0.45106	-12.3319	0.04898	-14.3354
-0.4412	-12.3243	-0.44127	-12.3905	0.05877	-14.3242
-0.4314	-12.3412	-0.43148	-12.29	0.06857	-14.1967
-0.4216	-12.3675	-0.42169	-12.2075	0.07836	-14.2871
-0.4118	-12.3634	-0.4119	-12.4047	0.08816	-14.3116
-0.402	-12.3353	-0.40211	-12.4002	0.09795	-14.2901
-0.3922	-12.3267	-0.39232	-12.2083	0.10775	-14.3249
-0.3824	-12.3646	-0.38253	-12.343	0.11754	-14.3062
-0.3726	-12.4641	-0.37275	-12.4259	0.12734	-14.3102
-0.3628	-12.3846	-0.36296	-12.3499	0.13713	-14.3767
-0.353	-12.3709	-0.35317	-12.3421	0.14693	-14.4591
-0.3432	-12.4351	-0.34338	-12.3118	0.15672	-14.4559
-0.3334	-12.4878	-0.33359	-12.3737	0.16652	-14.4164
-0.3236	-12.5259	-0.3238	-12.4818	0.17631	-14.3969
-0.3138	-12.5119	-0.31401	-12.5128	0.18611	-14.4563
-0.304	-12.491	-0.30422	-12.4561	0.1959	-14.5108
-0.2942	-12.545	-0.29443	-12.3809	0.2057	-14.6232
-0.2844	-12.6794	-0.28464	-12.4172	0.21549	-14.6831
-0.2746	-12.7497	-0.27486	-12.5077	0.22529	-14.7115
-0.2648	-12.8243	-0.26507	-12.5199	0.23508	-14.7076
-0.255	-12.6768	-0.25528	-12.5283	0.24488	-14.7442
-0.2452	-12.5909	-0.24549	-12.4523	0.25467	-14.7907
-0.2354	-12.4769	-0.2357	-12.5912	0.26447	-14.8906
-0.2256	-12.4519	-0.22591	-12.7406	0.27426	-15.0274
-0.2158	-12.5465	-0.21612	-12.6965	0.28406	-15.0329
-0.206	-12.7845	-0.20633	-12.7861	0.29386	-14.9563
-0.1962	-12.7757	-0.19654	-12.7104	0.30365	-14.9005
-0.1864	-12.5445	-0.18675	-12.7767	0.31345	-14.9606
-0.1766	-12.5567	-0.17697	-12.6511	0.32324	-15.1177
-0.1668	-12.5397	-0.16718	-12.4577	0.33304	-15.2094
-0.15699	-12.6078	-0.15739	-12.4698	0.34283	-15.2724
-0.14719	-12.6475	-0.1476	-12.6817	0.35263	-15.3731
-0.13739	-12.536	-0.13781	-12.685	0.36242	-15.4349
-0.12759	-12.6057	-0.12802	-12.6512	0.37222	-15.4362
-0.11779	-12.6917	-0.11823	-12.5763	0.38201	-15.4506
-0.10799	-12.6789	-0.10844	-12.5504	0.39181	-15.4444
-0.09819	-12.6867	-0.09865	-12.6307	0.4016	-15.4626
-0.08839	-12.6672	-0.08886	-12.6959	0.4114	-15.4686
-0.07859	-12.7302	-0.07908	-12.7039	0.42119	-15.3943
-0.06879	-12.6445	-0.06929	-12.6598	0.43099	-15.3498
-0.05899	-12.6564	-0.0595	-12.6247	0.44078	-15.4298
-0.04919	-12.6768	-0.04971	-12.6974	0.45058	-15.4438
-0.03939	-12.5999	-0.03992	-12.7154	0.46037	-15.4072
-0.02959	-12.6499	-0.03013	-12.8041	0.47017	-15.4663
-0.01979	-12.74	-0.02034	-12.9277	0.47996	-15.463
-0.00999	-12.6928	-0.01055	-12.8276	0.48976	-15.4139
-0.00019	-12.5314	-0.00076	-12.6716	0.49955	-15.4398
0.00961	-12.5688	0.00903	-12.5817	0.50935	-15.4444
0.01941	-12.8716	0.01882	-12.6487	0.51914	-15.4225
0.02921	-12.7855	0.02861	-12.6818	0.52894	-15.3553
0.03901	-12.8384	0.03839	-12.7453	0.53873	-15.3176
0.04881	-12.8071	0.04818	-12.7037	0.54853	-15.3176
0.05861	-12.8617	0.05797	-12.605	0.55832	-15.322
0.06841	-12.7333	0.06776	-12.6889	0.56812	-15.3783
0.07821	-12.8496	0.07755	-12.703	0.57791	-15.4044
0.08801	-12.7872	0.08734	-12.7068	0.58771	-15.4218
0.09781	-12.7716	0.09713	-12.7912	0.5975	-15.4718
0.10761	-12.8083	0.10692	-12.8474	0.6073	-15.5145
0.11741	-12.7915	0.11671	-12.8506	0.61709	-15.4639
0.12721	-12.8519	0.1265	-12.8848	0.62689	-15.4504
0.13701	-12.7908	0.13629	-12.8809	0.63668	-15.478
0.14681	-12.8626	0.14607	-12.9016	0.64648	-15.4232
0.15661	-12.7378	0.15586	-12.9567	0.65628	-15.4556
0.16641	-12.6333	0.16565	-12.9175	0.66607	-15.5765
0.17621	-12.6625	0.17544	-12.8381	0.67587	-15.6037
0.18601	-12.661	0.18523	-12.8408	0.68566	-15.5758
0.19581	-12.7222	0.19502	-12.9275	0.69546	-15.5645
0.20561	-12.7697	0.20481	-12.9342	0.70525	-15.5463
0.21541	-12.77	0.2146	-12.9366	0.71505	-15.5054
0.22522	-12.7756	0.22439	-12.7997	0.72484	-15.5657
0.23502	-12.6737	0.23418	-12.8031	0.73464	-15.5501
0.24482	-12.7594	0.24397	-12.7877	0.74443	-15.5613
0.25462	-12.8451	0.25375	-12.8605	0.75423	-15.6182
0.26442	-12.8199	0.26354	-12.907	0.76402	-15.6803
0.27422	-12.8264	0.27333	-12.9511	0.77382	-15.6763
0.28402	-12.7725	0.28312	-13.0069	0.78361	-15.6894
0.29382	-12.7018	0.29291	-12.9352	0.79341	-15.7963
0.30362	-12.6594	0.3027	-12.9378	0.8032	-15.837
0.31342	-12.6512	0.31249	-12.9543	0.813	-15.9141
0.32322	-12.574	0.32228	-12.9579	0.82279	-15.8691
0.33302	-12.5874	0.33207	-12.9446	0.83259	-15.8896
0.34282	-12.6577	0.34186	-12.9175	0.84238	-15.9235
0.35262	-12.6504	0.35165	-12.9338	0.85218	-15.0614
0.36242	-12.6573	0.36144	-12.9571	0.86197	-14.276
0.37222	-12.6972	0.37122	-12.8806	0.87177	-13.4346
0.38202	-11.9477	0.38101	-12.8303	0.88156	-12.8473
0.39182	-10.0863	0.3908	-12.8025	0.89136	-12.6557
0.40162	-7.90142	0.40059	-12.7703	0.90115	-12.7751
0.41142	-6.36793	0.41038	-12.8289	0.91095	-13.1558
0.42122	-5.74687	0.42017	-12.7702	0.92074	-13.021
0.43102	-5.23752	0.42996	-12.0067	0.93054	-12.6139
0.44082	-4.86614	0.43975	-10.1681	0.94033	-12.1563
0.45062	-4.85881	0.44954	-8.63895	0.95013	-12.477
0.46042	-5.42237	0.45933	-9.27046	0.95992	-13.0438
0.47022	-6.37379	0.46912	-9.98451	0.96972	-12.7862
0.48002	-6.66042	0.4789	-10.1858	0.97952	-12.4493
0.48982	-6.00824	0.48869	-9.72658	0.98931	-12.2898
0.49962	-6.05709	0.49848	-9.90158	0.99911	-12.1925
0.50942	-6.80108	0.50827	-10.0917	1.0089	-12.2139
0.51922	-6.90718	0.51806	-10.2324	1.0187	-12.314
0.52902	-6.98697	0.52785	-9.79019	1.02849	-12.4274
0.53882	-6.83746	0.53764	-9.20999	1.03829	-13.0427
0.54862	-5.40521	0.54743	-8.95533	1.04808	-14.1308
0.55842	-3.93195	0.55722	-8.36926	1.05788	-14.9009
0.56822	-3.21229	0.56701	-8.14894	1.06767	-15.1532
0.57802	-3.30008	0.5768	-7.97998	1.07747	-15.0664
0.58782	-3.88207	0.58658	-8.22713	1.08726	-14.9987
0.59763	-4.56392	0.59637	-8.59475	1.09706	-14.981
0.60743	-5.44094	0.60616	-8.80733	1.10685	-14.9636
0.61723	-5.80004	0.61595	-8.23954	1.11665	-15.002
0.62703	-5.35221	0.62574	-7.56337	1.12644	-15.0432
0.63683	-4.26264	0.63553	-8.47018	1.13624	-14.9968
0.64663	-2.15624	0.64532	-9.63007	1.14603	-14.9236
0.65643	0.12189	0.65511	-10.1074	1.15583	-14.8657
0.66623	3.27817	0.6649	-10.1331	1.16562	-14.9688
0.67603	5.24854	0.67469	-9.2105	1.17542	-15.0014
0.68583	4.76503	0.68448	-8.87111	1.18521	-14.8987
0.69563	3.85454	0.69427	-8.81935	1.19501	-14.874
0.70543	4.2883	0.70405	-8.88087	1.2048	-14.9101
0.71523	4.19902	0.71384	-8.78308	1.2146	-14.9238
0.72503	2.65766	0.72363	-7.98622	1.22439	-14.9048
0.73483	1.70559	0.73342	-7.59893	1.23419	-14.901
0.74463	1.86483	0.74321	-7.19899	1.24398	-14.9223
0.75443	1.59978	0.753	-6.3437	1.25378	-14.9448
0.76423	2.57863	0.76279	-5.42228	1.26357	-14.9364
0.77403	3.66994	0.77258	-5.9495	1.27337	-14.9699
0.78383	2.60284	0.78237	-6.41239	1.28316	-15.0051
0.79363	1.45599	0.79216	-6.02267	1.29296	-15.0103
0.80343	1.96876	0.80195	-6.20848	1.30275	-14.9886
0.81323	2.43957	0.81173	-6.66969	1.31255	-15.013
0.82303	2.03959	0.82152	-6.19402	1.32235	-15.0082
0.83283	1.26202	0.83131	-5.00138	1.33214	-15.0111
0.84263	0.91926	0.8411	-4.61612	1.34194	-14.9491
0.85243	2.04701	0.85089	-6.08449	1.35173	-14.9324
0.86223	5.79931	0.86068	-7.73065	1.36153	-14.9804
0.87203	7.86672	0.87047	-7.13649	1.37132	-14.9139
0.88183	7.55217	0.88026	-5.01013	1.38112	-14.8371
0.89163	4.36913	0.89005	-2.97654	1.39091	-14.8574
0.90143	1.53815	0.89984	-3.22214	1.40071	-14.9127
0.91123	0.8603	0.90963	-5.46891	1.4105	-14.9041
0.92103	0.95736	0.91941	-7.86774	1.4203	-14.8635
0.93083	1.15781	0.9292	-7.05436	1.43009	-14.8689
0.94063	2.22166	0.93899	-6.2801	1.43989	-14.8733
0.95043	3.34146	0.94878	-6.78398	1.44968	-14.8927
0.96023	2.90212	0.95857	-7.00163	1.45948	-14.7945
0.97004	2.56718	0.96836	-7.31874	1.46927	-14.7441
0.97984	2.67065	0.97815	-7.5659	1.47907	-14.775
0.98964	1.72881	0.98794	-5.97874	1.48886	-14.7587
0.99944	1.78809	0.99773	-5.62123	1.49866	-14.772
1.00924	1.89652	1.00752	-6.77201	1.50845	-14.8554
1.01904	0.50215	1.01731	-8.11386	1.51825	-14.8185
1.02884	-0.84995	1.0271	-7.63468	1.52804	-14.7398
1.03864	-0.73246	1.03688	-6.33451	1.53784	-14.7855
1.04844	-2.46828	1.04667	-6.04133	1.54763	-14.7959
1.05824	-2.89109	1.05646	-6.06923	1.55743	-14.7969
1.06804	-2.8855	1.06625	-5.87236	1.56722	-14.7486
1.07784	-2.67704	1.07604	-6.25002	1.57702	-14.6913
1.08764	-2.47946	1.08583	-6.67444	1.58681	-14.6232
1.09744	-2.74451	1.09562	-6.94404	1.59661	-14.5649
1.10724	-1.25866	1.10541	-8.27585	1.60641	-14.6113
1.11704	0.41345	1.1152	-9.26655	1.6162	-14.6752
1.12684	0.39258	1.12499	-8.51982	1.626	-14.7364
1.13664	-0.25438	1.13478	-8.26227	1.63579	-14.7831
1.14644	1.76737	1.14456	-8.45818	1.64559	-14.8369
1.15624	2.61109	1.15435	-9.10598	1.65538	-14.755
1.16604	1.30108	1.16414	-9.99247	1.66518	-14.6982
1.17584	-0.24828	1.17393	-10.1752	1.67497	-14.7477
1.18564	-2.18274	1.18372	-9.87104	1.68477	-14.7971
1.19544	-2.30164	1.19351	-8.58945	1.69456	-14.8188
1.20524	-1.80016	1.2033	-6.72578	1.70436	-14.8587
1.21504	-1.86087	1.21309	-5.99911	1.71415	-14.7966
1.22484	-3.16858	1.22288	-4.64688	1.72395	-14.7313
1.23464	-5.00975	1.23267	-4.11825	1.73374	-14.7253
1.24444	-5.74353	1.24246	-6.4953	1.74354	-14.7177
1.25424	-5.42999	1.25225	-9.49278	1.75333	-14.7084
1.26404	-5.2622	1.26203	-10.8827	1.76313	-14.7018
1.27384	-4.89418	1.27182	-10.6269	1.77292	-14.6877
1.28364	-3.81306	1.28161	-10.2735	1.78272	-14.6861
1.29344	-4.30518	1.2914	-10.4694	1.79251	-14.6332
1.30324	-5.55504	1.30119	-10.1075	1.80231	-14.6391
1.31304	-5.34705	1.31098	-9.48384	1.81211	-14.6859
1.32284	-4.48677	1.32077	-9.04478	1.8219	-14.805
1.33264	-5.14493	1.33056	-8.77499	1.8317	-14.7906
1.34244	-6.10276	1.34035	-10.0654	1.84149	-14.7142
1.35225	-5.6357	1.35014	-11.3725	1.85129	-14.6697
1.36205	-5.86429	1.35993	-12.5751	1.86108	-14.6352
1.37185	-5.24965	1.36971	-13.5348	1.87088	-14.6719
1.38165	-2.12034	1.3795	-13.8162	1.88067	-14.7206
1.39145	0.46534	1.38929	-13.8919	1.89047	-14.6341
1.40125	1.53864	1.39908	-13.8613	1.90026	-14.606
1.41105	1.95854	1.40887	-13.8206	1.91006	-14.636
1.42085	1.73367	1.41866	-14.0224	1.91985	-14.6854
1.43065	-1.00142	1.42845	-13.955	1.92965	-14.7174
1.44045	-6.21428	1.43824	-14.0151	1.93944	-14.6588
1.45025	-11.1893	1.44803	-14.0418	1.94924	-14.6589
1.46005	-13.4181	1.45782	-14.0038	1.95903	-14.6543
1.46985	-13.6785	1.46761	-14.1668	1.96883	-14.5872
1.47965	-13.8018	1.47739	-14.2114	1.97862	-14.5703
1.48945	-13.8004	1.48718	-14.2466	1.98842	-14.5476
1.49925	-13.8346	1.49697	-14.3186	1.99822	-14.6089
1.50905	-13.9457	1.50676	-14.2813	2.00801	-14.6526
1.51885	-14.0136	1.51655	-14.3767	2.01781	-14.6815
1.52865	-13.997	1.52634	-14.5694	2.0276	-14.6942
1.53845	-13.9829	1.53613	-14.554	2.0374	-14.6305
1.54825	-14.0179	1.54592	-14.523	2.04719	-14.541
1.55805	-14.0984	1.55571	-14.5811	2.05699	-14.6631
1.56785	-14.2633	1.5655	-14.545	2.06678	-14.6683
1.57765	-14.3992	1.57529	-14.4545	2.07658	-14.5694
1.58745	-14.5071	1.58508	-14.5455	2.08637	-14.5686
1.59725	-14.6135	1.59486	-14.5231	2.09617	-14.5594
1.60705	-14.5205	1.60465	-14.6334	2.10596	-14.625
1.61685	-14.454	1.61444	-14.7285	2.11576	-14.5393
1.62665	-14.4303	1.62423	-14.7407	2.12555	-14.4527
1.63645	-14.3945	1.63402	-14.8323	2.13535	-14.4625
1.64625	-14.3687	1.64381	-15.0004	2.14514	-14.5821
1.65605	-14.3481	1.6536	-15.0981	2.15494	-14.62
1.66585	-14.3975	1.66339	-14.9547	2.16473	-14.6736
1.67565	-14.4346	1.67318	-14.9696	2.17453	-14.6428
1.68545	-14.4935	1.68297	-15.1567	2.18433	-14.5633
1.69525	-14.51	1.69276	-15.2803	2.19412	-14.3983
1.70505	-14.493	1.70254	-15.3805	2.20392	-14.4677
1.71485	-14.4573	1.71233	-15.5292	2.21371	-14.5327
1.72466	-14.484	1.72212	-15.5487	2.22351	-14.5381
1.73446	-14.517	1.73191	-15.4381	2.2333	-14.5053
1.74426	-14.5325	1.7417	-15.3901	2.2431	-14.5065
1.75406	-14.4758	1.75149	-15.3547	2.25289	-14.5314
1.76386	-14.4848	1.76128	-15.3421	2.26269	-14.4867
1.77366	-14.5146	1.77107	-15.4259	2.27248	-14.466
1.78346	-14.549	1.78086	-15.4519	2.28228	-14.5269
1.79326	-14.5804	1.79065	-15.4029	2.29207	-14.5999
1.80306	-14.6063	1.80044	-15.4107	2.30187	-14.6095
1.81286	-14.574	1.81022	-15.4556	2.31166	-14.5835
1.82266	-14.5961	1.82001	-15.3711	2.32146	-14.5693
1.83246	-14.5572	1.8298	-15.3237	2.33125	-14.4744
1.84226	-14.7032	1.83959	-15.341	2.34105	-14.4099
1.85206	-14.7294	1.84938	-15.4088	2.35084	-14.4573
1.86186	-14.7007	1.85917	-15.47	2.36064	-14.4528
1.87166	-14.6309	1.86896	-15.5944	2.37044	-14.4637
1.88146	-14.5607	1.87875	-15.5106	2.38023	-14.4833
1.89126	-14.5953	1.88854	-15.5542	2.39003	-14.5439
1.90106	-14.6871	1.89832	-15.4882	2.39982	-14.535
1.91086	-14.6755	1.90811	-15.4484	2.40962	-14.5324
1.92066	-14.769	1.9179	-15.3964	2.41941	-14.5721
1.93046	-14.8134	1.92769	-15.364	2.42921	-14.5157
1.94026	-14.8231	1.93748	-15.4509	2.439	-14.4958
1.95006	-14.864	1.94727	-15.5019	2.4488	-14.487
1.95986	-14.909	1.95706	-15.5492	2.45859	-14.4867
1.96966	-14.9192	1.96685	-15.5961	2.46839	-14.5034
1.97946	-14.9399	1.97664	-15.5973	2.47818	-14.4579
1.98926	-14.8214	1.98642	-15.6178	2.48798	-14.3907
1.99906	-14.8232	1.99621	-15.6777	2.49777	-14.4395
2.00886	-14.749	2.006	-15.7478	2.50757	-14.5054
2.01866	-14.6827	2.01579	-15.7577	2.51736	-14.4855
2.02846	-14.6699	2.02558	-15.7605	2.52716	-14.4509
2.03826	-14.66	2.03537	-15.6844	2.53695	-14.4509
2.04806	-14.6484	2.04516	-15.7329

## Sheet: Fig.2g
G	stress-strain curves
0.1		0.2		0.3		0.4		0.5
Compressive strain (%)	Compressive stress (KPa)	Compressive strain (%)	Compressive stress (KPa)	Compressive strain (%)	Compressive stress (KPa)	Compressive strain (%)	Compressive stress (KPa)	Compressive strain (%)	Compressive stress (KPa)
-0.00467	-0.05595	-0.006	-0.04514	-0.006	-0.04005	-0.00533	0.01272	-0.006	-0.02225
-0.00467	-0.0426	-0.00533	-0.03624	-0.00533	-0.01462	-0.00533	0.02035	-0.00533	0.00509
-0.00267	-0.05849	-0.00267	-0.04005	-0.00333	-0.01844	-0.00333	-0.00318	-0.00333	0.02035
0.006	-0.06866	0.006	-0.03751	0.006	-0.03878	0.00533	-0.00827	0.00533	-0.00445
0.02333	-0.06612	0.02333	-0.03751	0.024	-0.04133	0.02267	-0.00572	0.02267	-0.03115
0.04333	-0.06866	0.04467	-0.04959	0.04467	-0.02861	0.044	-0.02352	0.04467	-0.02225
0.064	-0.05468	0.06467	-0.03497	0.066	-0.02098	0.06467	-0.03497	0.06533	0.00127
0.084	-0.01971	0.084	0.00127	0.08467	-0.01081	0.084	-0.01208	0.084	0.00509
0.10267	-0.02098	0.10267	-0.00699	0.10333	-0.00445	0.10267	0.01144	0.10333	-0.00318
0.122	-0.06485	0.12133	-0.05213	0.12133	-0.03242	0.12133	-0.00572	0.122	-0.01335
0.14	-0.08901	0.13933	-0.06612	0.14	-0.08011	0.14	-0.03624	0.14067	-0.03497
0.158	-0.08519	0.158	-0.06358	0.15867	-0.09282	0.158	-0.04959	0.15867	-0.06358
0.17467	-0.0941	0.17533	-0.09537	0.17533	-0.07884	0.17467	-0.05722	0.176	-0.06866
0.19133	-0.09982	0.19133	-0.11508	0.19133	-0.06866	0.192	-0.06739	0.19267	-0.04959
0.20867	-0.06104	0.20867	-0.07248	0.208	-0.05468	0.20867	-0.05468	0.20867	-0.02607
0.22467	-0.02352	0.22533	-0.0337	0.22533	-0.03497	0.226	-0.02607	0.22533	-0.00445
0.242	-0.04768	0.242	-0.04768	0.242	-0.02988	0.24267	-0.01971	0.24267	-0.000635783
0.25933	-0.09028	0.25867	-0.06104	0.25867	-0.03624	0.25867	-0.03242	0.25933	-0.02734
0.27533	-0.08138	0.27533	-0.0426	0.27533	-0.0337	0.27533	-0.03751	0.276	-0.05213
0.29133	-0.05213	0.292	-0.04387	0.292	-0.03242	0.292	-0.03624	0.292	-0.0426
0.30867	-0.06739	0.30867	-0.06994	0.30933	-0.03878	0.30933	-0.04768	0.30867	-0.02861
0.326	-0.09028	0.326	-0.06231	0.326	-0.0426	0.32667	-0.05722	0.32533	-0.03497
0.34267	-0.07629	0.34333	-0.03242	0.34333	-0.03878	0.34333	-0.04514	0.34333	-0.04133
0.35933	-0.05849	0.36	-0.04005	0.36	-0.04387	0.36067	-0.02225	0.36	-0.02988
0.37667	-0.06612	0.37667	-0.06485	0.37667	-0.05722	0.37733	-0.02607	0.37667	-0.02861
0.39267	-0.07375	0.39333	-0.06231	0.394	-0.05722	0.394	-0.05213	0.39333	-0.05086
0.41	-0.06485	0.41067	-0.05595	0.41067	-0.04641	0.41067	-0.06104	0.41067	-0.06231
0.42733	-0.05976	0.42733	-0.06358	0.42733	-0.0426	0.42733	-0.04133	0.428	-0.04514
0.44467	-0.06358	0.44467	-0.05595	0.444	-0.03751	0.44467	-0.02861	0.444	-0.03242
0.46133	-0.05849	0.46133	-0.03624	0.46133	-0.02861	0.46133	-0.03115	0.46067	-0.0426
0.478	-0.04641	0.478	-0.0426	0.47733	-0.04005	0.478	-0.03497	0.47733	-0.04514
0.49467	-0.04959	0.494	-0.05468	0.494	-0.05976	0.494	-0.04133	0.49467	-0.03242
0.51067	-0.06358	0.51067	-0.04514	0.51067	-0.04959	0.51133	-0.05341	0.51133	-0.03624
0.52667	-0.06104	0.52733	-0.04514	0.528	-0.02352	0.52733	-0.06485	0.528	-0.05086
0.54267	-0.04514	0.544	-0.06866	0.544	-0.03115	0.544	-0.06485	0.544	-0.04387
0.55933	-0.04133	0.56	-0.06994	0.56067	-0.05976	0.56	-0.04641	0.56	-0.02734
0.576	-0.04768	0.57667	-0.03878	0.57667	-0.05722	0.57667	-0.03878	0.57667	-0.03115
0.59267	-0.04641	0.59333	-0.02988	0.594	-0.0248	0.59333	-0.05595	0.59267	-0.04641
0.61	-0.03878	0.61	-0.05213	0.61	-0.01208	0.61	-0.06358	0.61	-0.04768
0.62667	-0.03115	0.62667	-0.04959	0.626	-0.03242	0.626	-0.04768	0.62667	-0.03624
0.644	-0.01971	0.64267	-0.02225	0.64267	-0.03878	0.64267	-0.05086	0.64333	-0.02734
0.66067	-0.01971	0.66	-0.02861	0.66	-0.01844	0.65933	-0.07248	0.66067	-0.03115
0.676	-0.03878	0.67667	-0.05213	0.67733	-0.01717	0.676	-0.05976	0.67667	-0.04133
0.69267	-0.05341	0.69333	-0.03115	0.694	-0.03624	0.694	-0.02098	0.69333	-0.03751
0.71	-0.04641	0.71067	-0.00699	0.70933	-0.03242	0.71	-0.02098	0.71	-0.02734
0.728	-0.04005	0.728	-0.03242	0.72667	-0.02098	0.72733	-0.05086	0.72667	-0.04005
0.74467	-0.04005	0.744	-0.06104	0.744	-0.02988	0.74467	-0.04959	0.74467	-0.06231
0.76067	-0.02988	0.76067	-0.04005	0.76133	-0.03115	0.76133	-0.02607	0.762	-0.04641
0.778	-0.01335	0.77667	-0.02098	0.778	-0.00954	0.77733	-0.03115	0.778	-0.01335
0.794	-0.02098	0.79333	-0.03624	0.794	-0.01844	0.79333	-0.04768	0.794	-0.0248
0.81	-0.04514	0.81	-0.04641	0.80933	-0.05341	0.80933	-0.03624	0.81	-0.06485
0.82667	-0.0426	0.82667	-0.02607	0.82533	-0.04005	0.826	-0.02352	0.826	-0.05595
0.84333	-0.02098	0.84267	-0.00954	0.84267	0.00636	0.84267	-0.03624	0.84267	-0.01844
0.85933	-0.02607	0.85867	-0.01589	0.86	-0.00318	0.85933	-0.03878	0.85933	-0.0337
0.87533	-0.04641	0.876	-0.02225	0.87667	-0.04641	0.876	-0.01844	0.876	-0.06612
0.89267	-0.0426	0.89333	-0.01971	0.894	-0.02861	0.89333	-0.01844	0.89333	-0.0337
0.91	-0.0337	0.90933	-0.01971	0.91067	0.02035	0.91	-0.04005	0.91	0.00636
0.92733	-0.04768	0.92667	-0.0248	0.92667	0.00127	0.92667	-0.04514	0.92667	-0.02225
0.94333	-0.05595	0.944	-0.02734	0.94267	-0.04641	0.94267	-0.03751	0.94333	-0.06104
0.95933	-0.02607	0.96	-0.03497	0.95933	-0.02988	0.95933	-0.03878	0.95933	-0.04005
0.97667	0.0089	0.97533	-0.0337	0.976	0.01399	0.97533	-0.04641	0.97533	-0.01971
0.99267	0.01399	0.99133	-0.01462	0.99267	0.01399	0.992	-0.04959	0.992	-0.04387
1.00933	0.00381	1.008	-0.00318	1.00867	-0.00827	1.00867	-0.04641	1.00867	-0.06104
1.026	0.0089	1.02467	-0.00954	1.02533	-0.01208	1.02467	-0.03878	1.02533	-0.04005
1.042	0.01653	1.04133	-0.00572	1.042	-0.01081	1.042	-0.0426	1.04133	-0.02861
1.05867	0.00127	1.058	0.00127	1.058	-0.00954	1.05867	-0.06104	1.058	-0.04768
1.07467	-0.01462	1.074	-0.01971	1.07467	-0.00699	1.07533	-0.06231	1.07467	-0.05213
1.09133	-0.01081	1.09133	-0.04514	1.09133	-0.00699	1.09133	-0.03878	1.09133	-0.02861
1.10733	-0.00827	1.108	-0.03497	1.108	0.00381	1.108	-0.02352	1.108	-0.01208
1.12467	-0.01589	1.124	-0.01717	1.12467	0.02797	1.12467	-0.02988	1.124	-0.00827
1.14133	-0.01335	1.14133	-0.02607	1.14067	0.02162	1.14067	-0.03242	1.14067	-0.01208
1.158	-0.00191	1.15867	-0.03751	1.15733	-0.01589	1.15733	-0.02352	1.15733	-0.02988
1.17467	-0.00445	1.17467	-0.02098	1.17467	-0.01717	1.174	-0.01717	1.174	-0.0426
1.192	-0.01717	1.19133	0.00127	1.19133	0.01907	1.19133	-0.02225	1.19067	-0.03242
1.20867	-0.01462	1.20867	-0.00191	1.208	0.01653	1.208	-0.0248	1.20733	-0.02734
1.22467	0.00509	1.22533	-0.01208	1.22467	-0.00954	1.224	-0.01971	1.22467	-0.03751
1.242	0.01272	1.24133	-0.01589	1.24133	0.01526	1.24133	-0.01462	1.24133	-0.02988
1.25867	-0.000635783	1.258	-0.01462	1.258	0.04323	1.258	-0.01081	1.258	-0.00699
1.27533	-0.00572	1.27467	-0.00827	1.27467	-0.00191	1.27467	-0.00954	1.27467	-0.00954
1.292	0.01017	1.292	0.00381	1.292	-0.0426	1.292	-0.00827	1.29133	-0.02861
1.30867	0.02162	1.30867	0.00127	1.30933	-0.00827	1.30867	0.00254	1.308	-0.02225
1.32533	0.0178	1.326	-0.00572	1.326	0.01526	1.32533	0.00509	1.32533	-0.01081
1.342	0.01272	1.34267	0.01144	1.342	-0.02098	1.342	-0.01717	1.342	-0.0337
1.35867	0.01907	1.35867	0.02543	1.358	-0.0248	1.35867	-0.0337	1.35867	-0.06231
1.37533	0.02289	1.37467	0.01017	1.37467	0.01272	1.37533	-0.01462	1.37467	-0.04641
1.39133	0.0178	1.392	0.00763	1.39133	0.00127	1.392	0.00636	1.39133	-0.02352
1.408	0.0178	1.408	0.03306	1.408	-0.03497	1.40733	-0.01081	1.408	-0.04005
1.42533	0.02543	1.42467	0.03306	1.42467	-0.01589	1.42467	-0.03624	1.42533	-0.05722
1.442	0.02416	1.44133	0.00254	1.442	0.02162	1.44067	-0.0337	1.442	-0.03624
1.45867	0.00763	1.458	-0.00191	1.45933	0.0178	1.458	-0.02734	1.45933	-0.01335
1.47533	-0.000635783	1.47533	0.01653	1.476	0.01144	1.47533	-0.03751	1.476	-0.01717
1.492	0.00763	1.49267	0.00254	1.49267	0.02162	1.49267	-0.03751	1.49267	-0.02861
1.50867	0.01272	1.50933	-0.01971	1.50933	0.01144	1.50933	-0.01844	1.50933	-0.03624
1.526	0.01399	1.52533	0.01144	1.526	-0.00318	1.52533	-0.01589	1.526	-0.03878
1.54333	0.02925	1.54333	0.04323	1.542	0.01144	1.542	-0.03242	1.54267	-0.0337
1.56067	0.04578	1.56067	0.01399	1.55933	0.02035	1.55933	-0.03115	1.55933	-0.02988
1.57733	0.0445	1.57733	-0.01717	1.57667	0.00254	1.57667	-0.01335	1.576	-0.03115
1.59333	0.03815	1.59333	0.01907	1.59333	0.00381	1.594	-0.01208	1.59267	-0.01971
1.61	0.0356	1.61067	0.0445	1.61	0.02925	1.61067	-0.02607	1.61	-0.00827
1.62667	0.0267	1.62733	0.00763	1.62667	0.02289	1.62667	-0.03115	1.62667	-0.01844
1.64333	0.01526	1.644	-0.01589	1.64333	0.00254	1.64333	-0.03115	1.644	-0.03497
1.66067	0.02289	1.66	0.01272	1.66	0.02416	1.66067	-0.02861	1.66	-0.0248
1.67733	0.04069	1.676	0.02162	1.67667	0.05531	1.67733	-0.02098	1.67733	-0.00827
1.69333	0.04196	1.69267	-0.00445	1.69333	0.03942	1.694	-0.02225	1.69333	-0.02352
1.71	0.03433	1.71	-0.00318	1.71	0.0178	1.71067	-0.03242	1.71	-0.04133
1.72733	0.0515	1.72733	0.02925	1.72733	0.01653	1.72733	-0.02988	1.72733	-0.02607
1.744	0.07439	1.744	0.04069	1.74467	0.01017	1.744	-0.01589	1.744	-0.00572
1.76067	0.06294	1.76133	0.02416	1.76133	-0.00191	1.76067	-0.01589	1.76133	-0.02352
1.77733	0.04069	1.77733	0.0178	1.77733	0.00509	1.77733	-0.02861	1.77733	-0.0426
1.794	0.0515	1.79467	0.02925	1.794	0.0089	1.794	-0.02988	1.794	-0.02352
1.81067	0.06421	1.81067	0.03433	1.81067	0.00381	1.81067	-0.01208	1.81067	-0.00699
1.82733	0.05023	1.82733	0.03052	1.82733	0.01399	1.82733	-0.00191	1.828	-0.01971
1.84467	0.04323	1.84467	0.03306	1.84467	0.03179	1.84467	-0.01208	1.84467	-0.01971
1.86133	0.06167	1.86133	0.04196	1.86133	0.0267	1.862	-0.01971	1.862	0.00127
1.878	0.06549	1.878	0.0445	1.878	0.01399	1.87867	-0.00827	1.87867	-0.00191
1.89467	0.05404	1.89467	0.03815	1.894	0.01907	1.89533	0.00254	1.89467	-0.02734
1.91067	0.0693	1.91067	0.03179	1.91067	0.02035	1.91067	-0.000635783	1.91133	-0.03497
1.92733	0.09346	1.92667	0.03942	1.92667	0.00636	1.92733	0.00127	1.92667	-0.02352
1.94333	0.0782	1.944	0.05404	1.94333	0.01399	1.94333	0.01017	1.94333	-0.0248
1.96	0.05531	1.96	0.05404	1.96	0.04069	1.96	0.01017	1.96	-0.04005
1.97667	0.07312	1.97733	0.05277	1.97733	0.03306	1.97733	-0.00954	1.97667	-0.0426
1.994	0.09473	1.994	0.06803	1.994	0.01526	1.994	-0.02352	1.994	-0.02607
2.01067	0.08074	2.01067	0.06676	2.01133	0.03688	2.01067	-0.00699	2.01067	-0.01971
2.02733	0.06803	2.028	0.03052	2.028	0.05404	2.028	0.01526	2.028	-0.03242
2.044	0.08965	2.04467	0.01653	2.04467	0.0178	2.04467	-0.00445	2.04533	-0.0426
2.06067	0.10173	2.06133	0.04196	2.06133	-0.00699	2.06133	-0.02861	2.062	-0.03497
2.07733	0.08329	2.078	0.05786	2.078	0.0267	2.078	-0.00572	2.07867	-0.02098
2.094	0.0782	2.094	0.04705	2.09467	0.05023	2.094	0.0178	2.09467	-0.02225
2.11133	0.09791	2.11133	0.0515	2.11133	0.03052	2.11133	-0.01335	2.112	-0.04514
2.128	0.10935	2.128	0.07184	2.128	0.02925	2.128	-0.04387	2.12867	-0.06231
2.14467	0.10808	2.14467	0.07312	2.14467	0.05786	2.14467	-0.02352	2.14533	-0.03751
2.16133	0.10427	2.16133	0.06549	2.16133	0.06167	2.162	-0.00191	2.16133	-0.00191
2.17733	0.10173	2.17733	0.07057	2.178	0.04196	2.178	-0.01462	2.178	-0.00827
2.194	0.103	2.194	0.07312	2.19467	0.04896	2.19467	-0.02098	2.19467	-0.04514
2.21067	0.10427	2.21	0.06167	2.21133	0.06676	2.21067	0.00381	2.21067	-0.04959
2.22667	0.10554	2.226	0.06803	2.22733	0.05277	2.22733	0.0178	2.22667	-0.01971
2.24333	0.1119	2.244	0.09664	2.244	0.03306	2.244	-0.000635783	2.244	-0.01844
2.26	0.1208	2.26133	0.103	2.26	0.04896	2.26067	-0.01462	2.26067	-0.05213
2.27667	0.1208	2.278	0.08837	2.27733	0.0604	2.278	-0.00827	2.278	-0.05341
2.29333	0.1119	2.294	0.08583	2.29467	0.04196	2.29467	-0.00318	2.29467	-0.01335
2.31067	0.10935	2.31067	0.08837	2.31133	0.03433	2.31067	-0.00191	2.31133	-0.00827
2.32733	0.11571	2.328	0.08074	2.32733	0.04896	2.32667	0.00763	2.32733	-0.03624
2.34333	0.11826	2.34467	0.08583	2.34333	0.04896	2.34333	0.01144	2.34333	-0.02861
2.36067	0.11063	2.36067	0.103	2.36067	0.03815	2.36	0.00127	2.36	0.00127
2.378	0.10173	2.37733	0.09346	2.37733	0.04705	2.378	0.00254	2.37667	-0.01462
2.39467	0.09918	2.39333	0.07057	2.39467	0.06549	2.39467	0.01399	2.394	-0.05086
2.412	0.10173	2.41067	0.07312	2.41133	0.07312	2.41133	0.01144	2.41133	-0.03751
2.428	0.10681	2.428	0.09092	2.428	0.07439	2.42867	0.00381	2.42867	-0.00191
2.44467	0.11444	2.444	0.09346	2.44467	0.07566	2.44467	0.00509	2.44533	-0.00827
2.46133	0.12334	2.46067	0.09346	2.46067	0.07693	2.46067	0.00381	2.46067	-0.03751
2.47667	0.12716	2.47733	0.09918	2.47667	0.07312	2.478	-0.00191	2.47733	-0.0337
2.49333	0.1208	2.49333	0.09092	2.49333	0.06803	2.494	0.00381	2.49333	-0.01335
2.50933	0.1119	2.51	0.07312	2.51	0.06167	2.51	0.01144	2.51	-0.02607
2.52667	0.1208	2.52667	0.0782	2.52667	0.05023	2.52533	0.00636	2.526	-0.04641
2.544	0.1386	2.54333	0.10681	2.544	0.04578	2.542	-0.00699	2.54333	-0.03497
2.56	0.13733	2.56067	0.11571	2.56	0.06421	2.56	-0.00954	2.55933	-0.01462
2.57667	0.12334	2.57733	0.10045	2.57667	0.08074	2.57667	0.00381	2.57667	-0.01844
2.59333	0.12843	2.594	0.10045	2.59333	0.07057	2.594	0.01907	2.59333	-0.02861
2.61	0.14114	2.61	0.11444	2.60933	0.05023	2.61067	0.0267	2.60933	-0.02352
2.62667	0.14114	2.626	0.10554	2.626	0.04705	2.62667	0.0267	2.626	-0.01208
2.64267	0.14114	2.64267	0.09092	2.64267	0.05913	2.642	0.0178	2.642	-0.00954
2.65867	0.1545	2.65867	0.10427	2.65867	0.06676	2.65867	0.00509	2.65867	-0.01844
2.67533	0.16721	2.67533	0.1208	2.67533	0.06294	2.67533	-0.00191	2.67467	-0.02734
2.69267	0.16848	2.692	0.11444	2.692	0.06294	2.692	0.00636	2.692	-0.02098
2.70933	0.15577	2.70933	0.10935	2.70867	0.07312	2.70933	0.01907	2.70867	-0.01335
2.72533	0.14687	2.72533	0.1208	2.72533	0.0782	2.726	0.02797	2.726	-0.02352
2.742	0.15068	2.742	0.12334	2.74133	0.06549	2.742	0.03179	2.74267	-0.02988
2.75867	0.15068	2.75867	0.11063	2.758	0.05913	2.75867	0.03179	2.75867	-0.02225
2.77533	0.14114	2.77467	0.10935	2.77467	0.06167	2.77467	0.03306	2.77533	-0.01462
2.792	0.14687	2.79133	0.12716	2.79133	0.05277	2.79133	0.02925	2.79133	-0.01335
2.80867	0.17611	2.808	0.13606	2.80867	0.04196	2.808	0.01907	2.808	-0.01208
2.826	0.19455	2.82467	0.12716	2.82533	0.05277	2.82467	0.02162	2.82467	-0.01208
2.842	0.17993	2.84133	0.12589	2.842	0.0693	2.84133	0.03179	2.84133	-0.01335
2.85867	0.17484	2.85867	0.1386	2.85867	0.07184	2.858	0.02797	2.858	-0.01717
2.87467	0.19709	2.87533	0.14114	2.87467	0.06676	2.87467	0.01653	2.87467	-0.03242
2.89133	0.20345	2.89133	0.1297	2.89133	0.07312	2.89067	0.0178	2.89133	-0.03751
2.908	0.17103	2.908	0.12334	2.908	0.08965	2.90733	0.03179	2.908	-0.01971
2.92533	0.15195	2.92467	0.12334	2.924	0.09219	2.92467	0.03815	2.92467	-0.000635783
2.94133	0.17103	2.942	0.12461	2.94133	0.07312	2.94133	0.02416	2.942	-0.00954
2.95933	0.17611	2.95933	0.12716	2.95867	0.06676	2.95867	0.00381	2.95867	-0.01844
2.97667	0.15577	2.976	0.13606	2.976	0.07947	2.97533	0.00509	2.97533	0.00636
2.99267	0.16212	2.99267	0.14559	2.99333	0.08456	2.992	0.02797	2.99267	0.03433
3.01	0.19328	3.01	0.13479	3.01	0.07312	3.00867	0.03433	3.00933	0.0178
3.02533	0.20727	3.026	0.11826	3.026	0.06803	3.02467	0.01907	3.026	-0.01081
3.042	0.19964	3.042	0.12716	3.042	0.08329	3.042	0.01653	3.042	-0.000635783
3.05867	0.18883	3.05867	0.15195	3.058	0.10173	3.05867	0.03688	3.05867	0.01399
3.07533	0.17738	3.07533	0.14814	3.07467	0.09791	3.07533	0.04323	3.07533	-0.00827
3.09267	0.16975	3.092	0.13097	3.092	0.08074	3.092	0.03179	3.092	-0.01971
3.10933	0.17993	3.10933	0.14559	3.10867	0.08837	3.10867	0.03688	3.10867	0.01272
3.126	0.19709	3.126	0.16975	3.126	0.11444	3.126	0.05531	3.12533	0.02797
3.14267	0.20854	3.14267	0.15958	3.14267	0.11698	3.14267	0.03815	3.142	0.00127
3.15933	0.21998	3.16	0.13987	3.16	0.103	3.15933	0.00763	3.15867	-0.01589
3.17667	0.22125	3.17667	0.15577	3.176	0.10681	3.17667	0.02416	3.17533	-0.000635783
3.19333	0.20599	3.19267	0.17738	3.19267	0.1208	3.19267	0.06167	3.19267	0.00636
3.21067	0.19709	3.21	0.15577	3.21	0.10808	3.21	0.05658	3.20933	-0.01208
3.228	0.20727	3.22733	0.12589	3.22733	0.07947	3.22667	0.03433	3.22667	-0.01971
3.24467	0.21362	3.244	0.15195	3.244	0.07312	3.244	0.04323	3.24467	-0.00191
3.26133	0.20091	3.26067	0.19582	3.26067	0.08837	3.26067	0.05786	3.26133	0.01526
3.27733	0.20091	3.27733	0.17993	3.27667	0.10173	3.27667	0.05023	3.278	0.0089
3.294	0.22634	3.29467	0.1386	3.29267	0.09664	3.29333	0.03306	3.29467	-0.00445
3.31	0.22761	3.31067	0.14814	3.30867	0.09346	3.31	0.0267	3.31067	-0.00191
3.32667	0.19582	3.32733	0.17357	3.326	0.10681	3.32733	0.03688	3.32667	0.00636
3.34333	0.19328	3.344	0.16085	3.34333	0.11826	3.344	0.05404	3.34333	0.00381
3.36	0.22507	3.36133	0.13606	3.36133	0.11444	3.36067	0.06294	3.36	-0.00318
3.37667	0.23397	3.378	0.14941	3.378	0.11063	3.378	0.06549	3.37667	0.00254
3.39467	0.21617	3.39467	0.16975	3.39533	0.11826	3.39467	0.07312	3.39467	0.01653
3.41133	0.21744	3.41067	0.15704	3.41133	0.11826	3.41133	0.07566	3.41133	0.01526
3.42733	0.24478	3.42733	0.1386	3.428	0.10427	3.428	0.05786	3.428	0.00127
3.44333	0.25113	3.444	0.15577	3.444	0.10173	3.444	0.03815	3.444	0.01017
3.45933	0.22252	3.46	0.17738	3.46	0.11444	3.46	0.04069	3.46067	0.02925
3.47667	0.20472	3.47667	0.16467	3.47667	0.10935	3.47667	0.05531	3.47733	0.01653
3.494	0.22634	3.494	0.14242	3.49333	0.08583	3.494	0.05786	3.49467	-0.00827
3.51067	0.25368	3.51067	0.15195	3.51133	0.09219	3.51133	0.05658	3.51133	-0.000635783
3.528	0.25113	3.528	0.16848	3.52867	0.1208	3.52867	0.07312	3.528	0.01907
3.54533	0.24605	3.54533	0.16085	3.54533	0.11953	3.54533	0.0871	3.54533	0.01017
3.562	0.25876	3.56133	0.15068	3.562	0.10173	3.562	0.07566	3.56267	-0.00827
3.578	0.26258	3.578	0.15831	3.578	0.10935	3.57867	0.06549	3.57867	-0.00191
3.59467	0.24096	3.594	0.16975	3.594	0.1208	3.59467	0.07439	3.59467	0.01907
3.61067	0.22888	3.61067	0.16848	3.61	0.11063	3.61067	0.07312	3.61067	0.02162
3.62733	0.25368	3.62733	0.16085	3.62667	0.10681	3.62667	0.05023	3.62733	0.0089
3.644	0.28165	3.644	0.16467	3.64333	0.11953	3.64333	0.03688	3.644	-0.00191
3.66067	0.27275	3.66133	0.17738	3.66067	0.12334	3.66067	0.0515	3.66067	-0.00572
3.67667	0.24732	3.678	0.17866	3.67733	0.11317	3.678	0.06549	3.67733	-0.00572
3.69333	0.24859	3.69467	0.16085	3.69467	0.11444	3.69467	0.0604	3.69467	0.00509
3.71067	0.26639	3.71067	0.14687	3.71133	0.12716	3.712	0.05404	3.712	0.0089
3.72733	0.27021	3.72733	0.15704	3.728	0.1297	3.72867	0.06549	3.72867	0.00254
3.744	0.26512	3.744	0.17866	3.74533	0.12843	3.74467	0.07566	3.74467	0.00509
3.76067	0.26894	3.76067	0.18501	3.76133	0.13097	3.76133	0.06294	3.76133	0.0178
3.778	0.28292	3.77733	0.17738	3.778	0.12589	3.778	0.05023	3.778	0.01017
3.794	0.29627	3.79467	0.18628	3.794	0.11317	3.79467	0.05658	3.794	-0.00827
3.81067	0.29882	3.81067	0.20727	3.81067	0.11826	3.81133	0.06294	3.81067	-0.00191
3.828	0.29246	3.82867	0.20599	3.82733	0.14114	3.82867	0.06167	3.82733	0.01272
3.84533	0.29119	3.84533	0.19328	3.84467	0.15068	3.84467	0.0693	3.84467	-0.000635783
3.86133	0.29373	3.86133	0.19328	3.862	0.14687	3.862	0.07439	3.86133	-0.00827
3.878	0.29373	3.878	0.19201	3.87867	0.15068	3.878	0.06294	3.878	0.0178
3.89533	0.29627	3.894	0.17611	3.89467	0.15195	3.89467	0.05277	3.89533	0.03306
3.912	0.3039	3.91067	0.17103	3.91133	0.14432	3.91133	0.06421	3.912	0.00127
3.928	0.3039	3.928	0.18883	3.928	0.14432	3.928	0.08329	3.92867	-0.02734
3.94467	0.29882	3.94467	0.20472	3.944	0.14432	3.94467	0.08202	3.94467	-0.00318
3.96067	0.30899	3.96067	0.20981	3.96133	0.13606	3.962	0.06549	3.96133	0.02162
3.97667	0.32806	3.97733	0.21108	3.97733	0.13351	3.97733	0.06549	3.97733	-0.00572
3.99333	0.33061	3.99333	0.21489	3.994	0.14242	3.994	0.08074	3.99333	-0.02352
4.01067	0.31408	4.00933	0.21744	4.01067	0.14114	4.01	0.08074	4.00933	0.01144
4.02733	0.31535	4.026	0.21489	4.02667	0.13351	4.02667	0.07057	4.026	0.03942
4.044	0.34396	4.04333	0.20599	4.044	0.1386	4.04333	0.07057	4.04267	0.0178
4.06067	0.35413	4.06133	0.20981	4.06067	0.14814	4.06067	0.07566	4.06	0.00636
4.07667	0.33315	4.078	0.23397	4.07733	0.14432	4.07733	0.07566	4.07733	0.03433
4.094	0.33061	4.09533	0.25113	4.09467	0.14432	4.09467	0.08074	4.09467	0.05023
4.11067	0.35667	4.11133	0.23778	4.11067	0.1634	4.11133	0.08202	4.11133	0.03179
4.12733	0.36176	4.12733	0.22634	4.128	0.16848	4.12867	0.07439	4.128	0.02035
4.144	0.3376	4.144	0.24223	4.144	0.15322	4.14533	0.07693	4.144	0.03179
4.16067	0.33633	4.16067	0.24859	4.16067	0.15831	4.16067	0.08965	4.16	0.02925
4.17733	0.35667	4.17733	0.2238	4.17733	0.17993	4.17667	0.08583	4.17667	0.01272
4.194	0.3465	4.194	0.21617	4.194	0.17611	4.19267	0.07184	4.19333	0.01653
4.21067	0.32043	4.21067	0.24223	4.21	0.16467	4.20933	0.08329	4.21	0.02925
4.22733	0.33315	4.22667	0.24986	4.22667	0.1812	4.22667	0.1119	4.22667	0.02416
4.24333	0.36176	4.24333	0.2238	4.24267	0.19582	4.24333	0.11571	4.24333	0.01399
4.25933	0.34904	4.26	0.22125	4.25933	0.17611	4.25933	0.09918	4.26	0.01526
4.276	0.32934	4.276	0.24986	4.276	0.16085	4.27533	0.09346	4.276	0.01017
4.292	0.35667	4.292	0.25876	4.29267	0.17738	4.29067	0.09219	4.29267	0.00254
4.308	0.37702	4.30867	0.25113	4.30867	0.18883	4.30733	0.07693	4.30867	0.0089
4.32533	0.34014	4.32533	0.25241	4.32533	0.1812	4.32467	0.07312	4.32533	0.01144
4.34267	0.31662	4.34267	0.25876	4.342	0.17993	4.342	0.08965	4.34267	0.00381
4.35933	0.35413	4.35867	0.26131	4.35867	0.19328	4.35933	0.08965	4.35867	0.01017
4.376	0.38401	4.37533	0.26894	4.37533	0.19582	4.37533	0.07439	4.37533	0.0267
4.39267	0.36558	4.392	0.27275	4.39133	0.18501	4.39133	0.07947	4.392	0.02162
4.40867	0.35032	4.408	0.25749	4.408	0.18247	4.408	0.08837	4.408	0.00127
4.42533	0.36049	4.42467	0.23905	4.42533	0.18628	4.42467	0.07947	4.42467	0.00127
4.442	0.3732	4.44133	0.23905	4.442	0.18247	4.44133	0.08074	4.44133	0.02035
4.45867	0.37702	4.458	0.24223	4.45867	0.1812	4.45867	0.10681	4.458	0.02289
4.47533	0.37448	4.47467	0.24096	4.47467	0.19582	4.47533	0.1119	4.47467	0.01017
4.492	0.36939	4.49133	0.25876	4.49133	0.20345	4.49133	0.09092	4.49133	0.01907
4.50867	0.36049	4.50733	0.27911	4.508	0.19709	4.508	0.08965	4.50733	0.03815
4.52467	0.35159	4.524	0.26639	4.524	0.19582	4.524	0.1119	4.52333	0.03179
4.54067	0.35413	4.54067	0.24605	4.54	0.20091	4.54067	0.10808	4.54	0.01907
4.55733	0.36939	4.55667	0.25749	4.55667	0.19582	4.55733	0.08329	4.55667	0.03052
4.574	0.38083	4.57333	0.27402	4.57333	0.19201	4.574	0.08329	4.57333	0.03433
4.59133	0.37575	4.59067	0.26004	4.59067	0.20091	4.59067	0.09791	4.59067	0.01526
4.608	0.36939	4.608	0.25241	4.60733	0.20981	4.608	0.08965	4.60733	0.01017
4.626	0.37448	4.62533	0.27784	4.62467	0.20981	4.62467	0.08202	4.62533	0.03052
4.64267	0.38083	4.64267	0.30009	4.64267	0.21235	4.642	0.10935	4.64267	0.04323
4.65867	0.3732	4.65933	0.29246	4.66	0.22125	4.65933	0.12716	4.66	0.03815
4.67533	0.3643	4.676	0.28292	4.67667	0.21871	4.67533	0.11063	4.67667	0.0356
4.692	0.37448	4.692	0.28865	4.69267	0.20345	4.692	0.09918	4.69267	0.04069
4.70867	0.39037	4.70867	0.28992	4.70867	0.19709	4.70867	0.10808	4.70933	0.04323
4.72533	0.39291	4.72533	0.28165	4.72533	0.20218	4.726	0.11444	4.72533	0.04069
4.742	0.398	4.742	0.28547	4.74133	0.20091	4.742	0.11444	4.742	0.03688
4.75933	0.40181	4.75933	0.30263	4.75867	0.19836	4.758	0.11571	4.75867	0.03688
4.77533	0.38783	4.776	0.31153	4.77533	0.21235	4.77533	0.10554	4.774	0.03815
4.792	0.38211	4.792	0.30518	4.792	0.2238	4.79267	0.09092	4.79133	0.03433
4.808	0.4069	4.80867	0.28992	4.80867	0.21489	4.80867	0.09664	4.80867	0.02925
4.82467	0.41072	4.82533	0.28038	4.82533	0.20091	4.82533	0.11826	4.82467	0.04069
4.84133	0.38528	4.842	0.28419	4.842	0.19836	4.84267	0.12589	4.84133	0.05913
4.85867	0.39419	4.85867	0.29246	4.85867	0.19964	4.85933	0.1208	4.858	0.05786
4.876	0.43678	4.876	0.28865	4.876	0.20091	4.87533	0.1208	4.87533	0.03942
4.89333	0.44314	4.89333	0.28992	4.89267	0.21108	4.892	0.11826	4.89267	0.03815
4.91133	0.40436	4.91	0.31026	4.91	0.22634	4.90933	0.10173	4.91	0.05531
4.92867	0.39419	4.928	0.31408	4.92733	0.23651	4.92667	0.09219	4.92733	0.05023
4.94467	0.4247	4.944	0.29119	4.944	0.23905	4.944	0.10045	4.94467	0.03306
4.962	0.43678	4.96067	0.28992	4.96067	0.24096	4.96067	0.10427	4.96133	0.03942
4.978	0.4158	4.978	0.32043	4.97733	0.24096	4.97733	0.103	4.978	0.0515
4.994	0.41199	4.994	0.32171	4.99467	0.2327	4.99333	0.11826	4.99467	0.04196
5.01	0.42852	5.01	0.29882	5.01067	0.22125	5.01	0.13097	5.01067	0.03306
5.02667	0.42597	5.02667	0.31281	5.02733	0.20981	5.02667	0.1208	5.026	0.04196
5.04333	0.40817	5.044	0.35159	5.04467	0.20345	5.04333	0.11826	5.04267	0.04705
5.06	0.41199	5.06067	0.34777	5.06067	0.20981	5.06	0.13606	5.06067	0.04196
5.07667	0.43297	5.07667	0.32171	5.07733	0.21998	5.07733	0.13479	5.078	0.03942
5.09333	0.44441	5.09333	0.33315	5.09333	0.22125	5.094	0.10681	5.09467	0.04323
5.11	0.45204	5.11067	0.36049	5.11067	0.22761	5.11067	0.09791	5.11067	0.04705
5.12667	0.45458	5.12733	0.34269	5.12667	0.25495	5.128	0.11571	5.12733	0.05404
5.14333	0.45204	5.144	0.31281	5.14333	0.27148	5.144	0.12207	5.144	0.06421
5.16067	0.45586	5.16067	0.32679	5.16	0.25241	5.16133	0.1119	5.16067	0.07057
5.17867	0.4673	5.178	0.34904	5.178	0.23015	5.178	0.11317	5.178	0.06803
5.19533	0.46603	5.19467	0.33633	5.19467	0.24478	5.19533	0.12461	5.19467	0.07184
5.212	0.4495	5.21133	0.32679	5.21133	0.26131	5.212	0.12461	5.212	0.08074
5.228	0.44187	5.22867	0.3376	5.228	0.2435	5.22867	0.12589	5.22867	0.08202
5.244	0.45458	5.24467	0.33633	5.24467	0.22252	5.24467	0.13351	5.24533	0.07439
5.26	0.46476	5.26067	0.33188	5.26133	0.23905	5.26133	0.12843	5.26133	0.07312
5.27667	0.46603	5.27733	0.34777	5.278	0.25876	5.278	0.11953	5.27733	0.06803
5.294	0.47366	5.294	0.35667	5.294	0.2435	5.29467	0.12589	5.29467	0.05786
5.31067	0.48574	5.31067	0.33633	5.31067	0.2327	5.31133	0.13479	5.31133	0.05913
5.32733	0.47747	5.32733	0.32806	5.32733	0.25749	5.328	0.12589	5.328	0.0693
5.344	0.46476	5.344	0.35413	5.344	0.26894	5.34467	0.11826	5.34467	0.06549
5.36067	0.47366	5.36067	0.37066	5.36067	0.25241	5.36133	0.12843	5.36133	0.05277
5.37733	0.48319	5.378	0.35413	5.37733	0.25495	5.378	0.13733	5.378	0.05531
5.394	0.4673	5.39467	0.34904	5.39467	0.27402	5.39533	0.13733	5.39467	0.07693
5.41133	0.46221	5.41133	0.36558	5.41133	0.26131	5.412	0.14114	5.41133	0.08583
5.42733	0.48955	5.428	0.36685	5.428	0.23778	5.42867	0.14559	5.428	0.0693
5.44467	0.50735	5.44467	0.35922	5.44467	0.25495	5.44533	0.13351	5.44467	0.06294
5.46133	0.4921	5.46133	0.37829	5.462	0.28419	5.46133	0.12334	5.462	0.07947
5.47867	0.47874	5.478	0.39546	5.47933	0.28165	5.47867	0.13733	5.47867	0.07693
5.49533	0.501	5.49533	0.37193	5.496	0.26766	5.49533	0.14559	5.49533	0.05023
5.51133	0.51753	5.51333	0.34904	5.512	0.26512	5.512	0.11698	5.512	0.04705
5.528	0.49973	5.52933	0.3554	5.52867	0.26004	5.528	0.103	5.528	0.07312
5.54467	0.49082	5.54533	0.35795	5.54533	0.24859	5.544	0.13606	5.544	0.07439
5.562	0.51753	5.562	0.33442	5.56267	0.25241	5.56067	0.15958	5.56067	0.05531
5.578	0.53724	5.578	0.32425	5.57867	0.26385	5.57733	0.14559	5.578	0.06421
5.594	0.52007	5.594	0.35286	5.59533	0.25495	5.59467	0.1545	5.59467	0.08583
5.61067	0.51371	5.61067	0.37956	5.612	0.24986	5.61133	0.19201	5.612	0.07947
5.628	0.52516	5.628	0.38083	5.62733	0.27275	5.62733	0.19201	5.628	0.0604
5.644	0.51117	5.644	0.38211	5.644	0.29755	5.64467	0.1545	5.64467	0.07566
5.66067	0.48955	5.66	0.39673	5.66067	0.29627	5.66067	0.15322	5.66133	0.10045
5.676	0.51244	5.67667	0.39037	5.67733	0.29246	5.678	0.18501	5.67733	0.08202
5.69333	0.5525	5.69333	0.36303	5.694	0.29119	5.694	0.17993	5.69333	0.05658
5.71067	0.54359	5.71	0.36049	5.71067	0.28038	5.71	0.13987	5.71	0.08074
5.72867	0.51498	5.72667	0.38656	5.72667	0.27148	5.72667	0.13733	5.72733	0.11317
5.74467	0.53342	5.744	0.39673	5.74333	0.27402	5.744	0.17738	5.74467	0.10173
5.76133	0.57157	5.76133	0.38783	5.76067	0.27784	5.76133	0.19582	5.762	0.08837
5.778	0.56267	5.77867	0.38783	5.77733	0.28038	5.778	0.17103	5.77733	0.10681
5.79467	0.53978	5.79467	0.398	5.794	0.28547	5.79467	0.15958	5.79467	0.11317
5.81133	0.56267	5.81067	0.39927	5.81067	0.28674	5.81	0.17611	5.81067	0.08456
5.82667	0.59382	5.82667	0.39546	5.82733	0.28038	5.82667	0.18628	5.82733	0.0604
5.84267	0.58111	5.84267	0.39927	5.84333	0.27402	5.84333	0.1723	5.84333	0.05913
5.85933	0.55885	5.85933	0.40309	5.85867	0.26894	5.86	0.1634	5.85933	0.06676
5.876	0.57284	5.876	0.39291	5.87533	0.27148	5.87667	0.17738	5.876	0.08074
5.89267	0.59001	5.89267	0.38211	5.89267	0.28865	5.89333	0.18756	5.89267	0.09791
5.91	0.57157	5.90933	0.38783	5.90933	0.3039	5.91	0.1723	5.90933	0.09791
5.92667	0.54614	5.926	0.39546	5.926	0.29627	5.926	0.16721	5.92667	0.08583
5.94267	0.54741	5.94267	0.39673	5.942	0.27784	5.94267	0.19455	5.94267	0.08583
5.95933	0.56267	5.95933	0.41072	5.95867	0.27911	5.95867	0.20599	5.95867	0.09664
5.97533	0.55758	5.97533	0.42343	5.97533	0.295	5.97533	0.18247	5.97467	0.08965
5.992	0.54741	5.992	0.41199	5.992	0.29373	5.992	0.17611	5.99133	0.07439
6.00867	0.56521	6.00867	0.40563	6.00933	0.28038	6.00867	0.20218	6.00867	0.08456
6.026	0.59128	6.02533	0.42725	6.026	0.29246	6.02467	0.19836	6.02533	0.09918
6.04267	0.59128	6.042	0.43424	6.04267	0.31662	6.042	0.16721	6.04267	0.08837
6.05867	0.58238	6.05867	0.40944	6.05867	0.32043	6.05933	0.17738	6.05867	0.08074
6.07533	0.58238	6.076	0.4069	6.07533	0.31535	6.076	0.22252	6.07533	0.09664
6.092	0.57983	6.092	0.44187	6.092	0.32552	6.092	0.22888	6.092	0.10173
6.108	0.57602	6.10867	0.45331	6.108	0.33061	6.108	0.20218	6.108	0.08329
6.12467	0.58492	6.12467	0.42852	6.12467	0.31789	6.12467	0.20599	6.12467	0.07566
6.14133	0.59255	6.14133	0.42597	6.14133	0.32043	6.14067	0.23015	6.14133	0.08965
6.158	0.58619	6.158	0.44696	6.158	0.34523	6.158	0.21871	6.158	0.09346
6.174	0.58111	6.17467	0.44187	6.174	0.35413	6.174	0.18883	6.17467	0.07439
6.19067	0.59128	6.19067	0.42343	6.19067	0.33061	6.19133	0.18883	6.19067	0.06549
6.20733	0.60018	6.20733	0.43933	6.20733	0.31535	6.208	0.19709	6.20667	0.0871
6.224	0.59255	6.224	0.46094	6.224	0.33061	6.224	0.1901	6.22333	0.10554
6.24067	0.59128	6.24133	0.44441	6.24067	0.34014	6.24	0.19836	6.24	0.10045
6.258	0.60908	6.258	0.42725	6.25733	0.32679	6.25733	0.21998	6.25733	0.10173
6.27533	0.61035	6.27533	0.43933	6.27533	0.31916	6.27467	0.22252	6.27467	0.1208
6.29267	0.58873	6.292	0.45077	6.292	0.33061	6.292	0.21617	6.292	0.12589
6.31	0.58492	6.30933	0.44314	6.30933	0.34142	6.30867	0.21871	6.30933	0.10554
6.32667	0.59764	6.326	0.44187	6.32667	0.34142	6.32667	0.21362	6.32667	0.08583
6.34333	0.59636	6.34267	0.45967	6.34267	0.33633	6.34267	0.20218	6.34267	0.08456
6.36	0.59382	6.35867	0.47239	6.35933	0.33442	6.35933	0.21235	6.35867	0.103
6.376	0.61162	6.37533	0.45586	6.376	0.33887	6.37533	0.2238	6.376	0.1119
6.392	0.62752	6.39133	0.42979	6.392	0.34014	6.392	0.20981	6.392	0.09791
6.40867	0.62497	6.408	0.44314	6.408	0.33061	6.408	0.19964	6.40867	0.08965
6.42533	0.62307	6.42533	0.48701	6.42467	0.32806	6.42467	0.21998	6.42467	0.11317
6.44133	0.63515	6.442	0.49973	6.44133	0.3465	6.44133	0.22634	6.44133	0.13479
6.458	0.64278	6.45867	0.47366	6.45867	0.36303	6.458	0.19582	6.458	0.13224
6.47467	0.6326	6.47467	0.4673	6.476	0.35795	6.47467	0.18501	6.476	0.11953
6.492	0.62052	6.49133	0.4921	6.49267	0.34523	6.492	0.21998	6.49267	0.11826
6.50867	0.62625	6.508	0.49591	6.50933	0.3465	6.50867	0.23397	6.50867	0.12589
6.526	0.6415	6.52533	0.47493	6.526	0.35032	6.526	0.21108	6.52533	0.12334
6.542	0.64532	6.54267	0.47747	6.54267	0.34523	6.54333	0.21108	6.542	0.10935
6.56	0.63515	6.56	0.50481	6.56	0.34904	6.56	0.23778	6.55867	0.10427
6.57733	0.63006	6.57733	0.50354	6.57733	0.37066	6.57667	0.23778	6.576	0.1208
6.594	0.64023	6.59467	0.47493	6.594	0.38083	6.594	0.21871	6.59333	0.13097
6.61067	0.65295	6.61133	0.46857	6.61067	0.36049	6.61067	0.22507	6.61067	0.11953
6.62733	0.65041	6.628	0.48701	6.62733	0.34523	6.62733	0.23651	6.628	0.10808
6.644	0.63896	6.64533	0.49337	6.644	0.3643	6.64467	0.22761	6.64467	0.11826
6.66133	0.63388	6.66133	0.48065	6.66133	0.37829	6.66133	0.21871	6.66133	0.13479
6.678	0.64023	6.678	0.47112	6.67733	0.35795	6.678	0.22888	6.67733	0.13097
6.694	0.65931	6.694	0.47366	6.694	0.34396	6.69467	0.23778	6.69467	0.11444
6.71067	0.67774	6.71	0.48447	6.71133	0.36685	6.71	0.22888	6.71133	0.11698
6.72733	0.6752	6.72733	0.49337	6.728	0.3891	6.72733	0.22507	6.728	0.13606
6.744	0.66439	6.744	0.48828	6.74333	0.37193	6.744	0.23524	6.744	0.13606
6.76067	0.67647	6.76067	0.48447	6.76	0.35159	6.76067	0.23905	6.76067	0.11444
6.77733	0.68537	6.77733	0.49464	6.77667	0.36685	6.778	0.23651	6.77667	0.10554
6.794	0.6752	6.794	0.49973	6.79333	0.38401	6.794	0.23905	6.79333	0.11571
6.81067	0.67393	6.81067	0.48828	6.81	0.36939	6.81067	0.24478	6.81067	0.11826
6.82867	0.68792	6.828	0.48447	6.82733	0.36685	6.82733	0.24223	6.828	0.11063
6.84533	0.68665	6.84533	0.50608	6.84467	0.39037	6.84467	0.24859	6.84533	0.11063
6.862	0.68537	6.862	0.52834	6.86133	0.39927	6.862	0.26004	6.86267	0.11444
6.87867	0.7019	6.87867	0.52007	6.87867	0.38528	6.87867	0.25749	6.87867	0.11063
6.89467	0.70953	6.89533	0.5099	6.896	0.38211	6.89533	0.25368	6.89533	0.1119
6.91133	0.693	6.912	0.52834	6.912	0.39164	6.91133	0.26639	6.91133	0.13097
6.92733	0.68665	6.928	0.54105	6.928	0.38656	6.92733	0.26766	6.92733	0.13479
6.94333	0.70572	6.944	0.51626	6.94333	0.37829	6.944	0.24732	6.94333	0.11063
6.96	0.70826	6.96	0.501	6.96	0.38783	6.96	0.23397	6.96	0.10935
6.97733	0.68283	6.97733	0.52834	6.97733	0.39419	6.97667	0.24478	6.97733	0.14242
6.994	0.68029	6.994	0.54359	6.994	0.39419	6.994	0.25749	6.994	0.14941
7.01067	0.70953	7.01067	0.5188	7.01133	0.40817	7.01133	0.25495	7.01133	0.12589
7.028	0.72161	7.02733	0.50735	7.028	0.43106	7.028	0.25622	7.028	0.1386
7.04467	0.70826	7.044	0.53342	7.04467	0.42343	7.04467	0.27021	7.04467	0.18247
7.062	0.71843	7.06067	0.54487	7.062	0.39673	7.06133	0.27784	7.06067	0.18501
7.078	0.74196	7.078	0.5188	7.078	0.39164	7.078	0.27402	7.078	0.14687
7.094	0.73051	7.09533	0.50481	7.09467	0.39927	7.094	0.27657	7.09467	0.13479
7.11133	0.70572	7.112	0.52643	7.11133	0.38783	7.11067	0.28292	7.112	0.1545
7.128	0.71589	7.12867	0.54105	7.128	0.37956	7.128	0.27657	7.12933	0.1545
7.14467	0.73942	7.14467	0.53724	7.14533	0.39546	7.14467	0.26766	7.146	0.13224
7.162	0.7356	7.16133	0.54741	7.162	0.40944	7.162	0.26258	7.16267	0.13606
7.178	0.72034	7.178	0.55885	7.17867	0.40944	7.17867	0.25749	7.178	0.15322
7.19467	0.73051	7.19467	0.54232	7.19467	0.41707	7.19467	0.25876	7.19467	0.13479
7.21067	0.75722	7.21133	0.52389	7.21067	0.42597	7.21133	0.27402	7.21067	0.11571
7.226	0.75467	7.22667	0.53596	7.22733	0.41835	7.22867	0.28292	7.22733	0.14114
7.24267	0.7267	7.24267	0.54868	7.24333	0.40944	7.24467	0.28038	7.244	0.1723
7.26	0.72161	7.26	0.53724	7.26	0.41835	7.26	0.27911	7.26067	0.16212
7.27667	0.7445	7.276	0.52516	7.276	0.43933	7.27667	0.27275	7.27733	0.14559
7.29333	0.75467	7.29267	0.53342	7.29333	0.44696	7.29333	0.25749	7.29333	0.15068
7.31	0.74832	7.30933	0.54487	7.31067	0.43678	7.31	0.25495	7.30933	0.14941
7.32667	0.74577	7.32667	0.54995	7.32667	0.42979	7.32733	0.27402	7.326	0.12589
7.344	0.74832	7.34267	0.55122	7.34267	0.43551	7.344	0.28419	7.34333	0.1208
7.36067	0.7534	7.35933	0.54868	7.35933	0.43805	7.36067	0.26894	7.36067	0.14432
7.378	0.7623	7.37667	0.53978	7.37667	0.42343	7.37667	0.26131	7.378	0.16085
7.394	0.77438	7.394	0.53469	7.394	0.40436	7.39333	0.28038	7.39467	0.16467
7.41133	0.77947	7.41067	0.54614	7.41133	0.40309	7.41067	0.28992	7.41133	0.18501
7.42733	0.76612	7.42733	0.57411	7.42867	0.42216	7.42867	0.27529	7.428	0.19709
7.44467	0.74832	7.44467	0.59255	7.44533	0.43424	7.44533	0.27911	7.44467	0.1634
7.46067	0.7534	7.46133	0.58238	7.46133	0.42979	7.46133	0.30645	7.46133	0.13224
7.47733	0.77947	7.478	0.56648	7.478	0.43424	7.478	0.30645	7.478	0.15068
7.49333	0.79219	7.49467	0.56903	7.49467	0.4495	7.49467	0.27911	7.494	0.17357
7.51	0.78964	7.51	0.57856	7.51133	0.45077	7.51067	0.27275	7.51067	0.16594
7.52667	0.79219	7.52667	0.57284	7.52733	0.43933	7.52733	0.295	7.52667	0.16212
7.54333	0.796	7.544	0.56521	7.54267	0.4406	7.54267	0.31026	7.54333	0.1723
7.56	0.79219	7.56067	0.57602	7.55933	0.45077	7.55933	0.30645	7.56	0.1723
7.576	0.78456	7.57733	0.59128	7.57667	0.45713	7.57667	0.3039	7.57667	0.17103
7.59267	0.77947	7.59267	0.58746	7.59333	0.46221	7.59333	0.3039	7.594	0.18628
7.60933	0.78328	7.60933	0.58111	7.61	0.47239	7.60933	0.30009	7.61	0.1901
7.626	0.79473	7.62533	0.58873	7.626	0.47493	7.62533	0.29246	7.626	0.16594
7.64267	0.80744	7.64267	0.59255	7.642	0.46094	7.642	0.29246	7.64133	0.15195
7.65933	0.80617	7.65867	0.59001	7.65867	0.44568	7.65867	0.30009	7.65733	0.17357
7.67533	0.79219	7.676	0.59891	7.67533	0.45458	7.67533	0.30263	7.67467	0.1901
7.69267	0.78964	7.692	0.60908	7.692	0.4762	7.69133	0.30772	7.692	0.17866
7.71	0.81507	7.70867	0.59509	7.70867	0.47874	7.70867	0.31916	7.70933	0.17484
7.726	0.8297	7.72533	0.57856	7.726	0.47239	7.72533	0.32171	7.72667	0.19709
7.74267	0.81126	7.74267	0.58746	7.74267	0.4762	7.74267	0.30899	7.74333	0.20727
7.75933	0.79219	7.75867	0.61035	7.75867	0.47747	7.75933	0.29882	7.75933	0.19455
7.77533	0.796	7.77533	0.61417	7.77533	0.46221	7.77533	0.3039	7.77533	0.18756
7.792	0.80236	7.792	0.60654	7.792	0.44696	7.792	0.32171	7.792	0.19328
7.80867	0.8049	7.808	0.61671	7.80867	0.44823	7.80867	0.33887	7.80867	0.19455
7.82533	0.82207	7.82467	0.63133	7.82533	0.46221	7.82533	0.3376	7.82533	0.18883
7.842	0.83733	7.84133	0.6218	7.842	0.47874	7.84133	0.32806	7.84133	0.19455
7.85867	0.83351	7.85867	0.61798	7.858	0.48447	7.858	0.32425	7.858	0.20472
7.87533	0.82843	7.876	0.63896	7.87467	0.47747	7.87467	0.31916	7.87467	0.20218
7.892	0.83478	7.892	0.64023	7.89067	0.47747	7.89133	0.31153	7.89067	0.18756
7.90867	0.83605	7.908	0.60781	7.90733	0.48574	7.90733	0.31153	7.908	0.18501
7.92533	0.8386	7.92467	0.59382	7.92467	0.48192	7.924	0.31408	7.92467	0.19582
7.942	0.85894	7.94133	0.61417	7.94133	0.46476	7.94133	0.31153	7.942	0.19582
7.95933	0.86848	7.95867	0.63388	7.95867	0.46221	7.95867	0.31408	7.958	0.19328
7.97667	0.84241	7.976	0.63642	7.97533	0.4762	7.97533	0.32679	7.97467	0.20854
7.99267	0.82461	7.99267	0.64786	7.99267	0.4673	7.992	0.34142	7.992	0.22125
8.00867	0.8475	8.00867	0.66439	8.00933	0.44187	8.00867	0.3465	8.00867	0.20345
8.02533	0.86594	8.02533	0.66312	8.02533	0.45713	8.026	0.34014	8.02533	0.18374
8.042	0.84623	8.04267	0.65041	8.042	0.50608	8.042	0.32679	8.042	0.1901
8.05867	0.84496	8.05933	0.64278	8.05867	0.51626	8.05933	0.31789	8.05867	0.19964
8.07533	0.87102	8.076	0.64023	8.076	0.49718	8.07533	0.31281	8.07467	0.18756
8.09133	0.86975	8.092	0.63769	8.092	0.50863	8.092	0.31026	8.09133	0.17993
8.10733	0.85004	8.108	0.6415	8.108	0.53088	8.108	0.31535	8.108	0.19709
8.12467	0.86721	8.124	0.64659	8.124	0.51244	8.12467	0.32425	8.12533	0.20599
8.142	0.89391	8.14133	0.65168	8.14133	0.48955	8.14067	0.33315	8.14133	0.19455
8.15867	0.8901	8.15867	0.66694	8.15933	0.50354	8.158	0.34014	8.158	0.19836
8.17533	0.88374	8.176	0.67902	8.17667	0.5188	8.176	0.34269	8.17533	0.21998
8.19267	0.89645	8.194	0.66566	8.19333	0.50481	8.19267	0.34396	8.19333	0.20981
8.21	0.89518	8.21133	0.65804	8.21	0.49845	8.21067	0.34777	8.21	0.17866
8.22667	0.87865	8.22733	0.67774	8.22667	0.5188	8.22733	0.35159	8.22667	0.18247
8.24333	0.88247	8.244	0.68792	8.24333	0.52261	8.244	0.35032	8.24333	0.20854
8.26067	0.899	8.26067	0.67393	8.26067	0.49845	8.26	0.34142	8.26	0.21108
8.27733	0.89264	8.27667	0.6752	8.27733	0.49718	8.27667	0.33315	8.278	0.20727
8.29467	0.88628	8.294	0.6841	8.29333	0.52134	8.29333	0.3465	8.29467	0.23142
8.31067	0.91044	8.30933	0.66185	8.31	0.52261	8.31	0.3643	8.312	0.25241
8.32733	0.92506	8.326	0.64023	8.32667	0.50863	8.32733	0.35032	8.328	0.23778
8.34333	0.90154	8.34267	0.66058	8.344	0.51117	8.34333	0.33061	8.344	0.21998
8.35933	0.89137	8.36	0.68665	8.36067	0.5188	8.36	0.35286	8.36067	0.23142
8.376	0.91362	8.37733	0.67902	8.37667	0.5188	8.37667	0.37448	8.37667	0.23778
8.39333	0.91998	8.394	0.66821	8.39333	0.52961	8.394	0.35413	8.39333	0.20727
8.41	0.9079	8.41067	0.68665	8.41067	0.53596	8.41067	0.33315	8.41067	0.17866
8.42733	0.91998	8.42733	0.69936	8.42733	0.52516	8.42733	0.35667	8.42733	0.19709
8.44333	0.94032	8.44333	0.69555	8.44333	0.52261	8.444	0.37829	8.444	0.22252
8.46	0.94795	8.46067	0.69936	8.46067	0.53978	8.46	0.35922	8.46	0.21744
8.47667	0.95431	8.47733	0.70953	8.47733	0.54359	8.47733	0.33633	8.47733	0.21108
8.494	0.95812	8.49467	0.70826	8.49467	0.53342	8.49467	0.34396	8.49467	0.22761
8.51133	0.93905	8.512	0.70572	8.512	0.53978	8.51133	0.3554	8.51133	0.23524
8.528	0.92252	8.52867	0.70063	8.52867	0.56012	8.528	0.35667	8.528	0.21998
8.54467	0.93905	8.54533	0.68537	8.54533	0.56775	8.54467	0.36939	8.54533	0.21744
8.56067	0.96385	8.56133	0.68537	8.562	0.5614	8.56133	0.38528	8.56133	0.23524
8.57667	0.96258	8.57733	0.71335	8.578	0.55504	8.57667	0.36685	8.57733	0.23905
8.59333	0.95304	8.59333	0.72289	8.59333	0.54741	8.59333	0.33061	8.59333	0.22507
8.61	0.95812	8.61	0.70318	8.61	0.53088	8.60933	0.32425	8.61	0.2238
8.626	0.96003	8.626	0.70953	8.626	0.52643	8.62667	0.34396	8.62667	0.23524
8.64333	0.9505	8.64267	0.73433	8.64267	0.54614	8.644	0.35667	8.644	0.23651
8.66	0.95685	8.66	0.71843	8.66	0.56267	8.66133	0.3643	8.66067	0.23397
8.67667	0.97148	8.67733	0.69046	8.67733	0.56394	8.678	0.3732	8.67733	0.23778
8.694	0.96385	8.694	0.71208	8.694	0.56775	8.69467	0.37702	8.69467	0.23397
8.71067	0.94668	8.71067	0.7445	8.71067	0.57729	8.71133	0.38211	8.71133	0.23142
8.728	0.95558	8.728	0.72543	8.72733	0.57602	8.728	0.38783	8.728	0.24605
8.744	0.97275	8.74467	0.70699	8.744	0.56267	8.74467	0.37702	8.744	0.24859
8.76067	0.9702	8.76133	0.74069	8.76133	0.5525	8.762	0.36176	8.76067	0.22634
8.778	0.9702	8.778	0.76103	8.778	0.55631	8.778	0.37066	8.77733	0.21362
8.79467	0.99182	8.79467	0.72797	8.79467	0.5703	8.79467	0.38528	8.79467	0.22252
8.81133	1.00899	8.812	0.71716	8.81067	0.57983	8.81133	0.37066	8.81067	0.2238
8.828	0.99945	8.828	0.75849	8.828	0.57729	8.82867	0.35667	8.82733	0.21617
8.84467	0.97656	8.844	0.75849	8.84467	0.57729	8.84533	0.38211	8.84467	0.22507
8.86067	0.97402	8.86	0.70572	8.86133	0.57729	8.86133	0.41072	8.86133	0.24605
8.87733	0.99182	8.87667	0.70445	8.87733	0.57411	8.87733	0.39673	8.878	0.25241
8.89333	0.99945	8.894	0.75467	8.89333	0.56775	8.89333	0.37575	8.89467	0.23651
8.91	0.99182	8.91067	0.75595	8.91067	0.55885	8.91	0.39419	8.91133	0.2327
8.92667	0.99945	8.92667	0.71716	8.92667	0.55631	8.928	0.40563	8.92733	0.25749
8.94267	1.02297	8.94333	0.72543	8.94333	0.56648	8.94467	0.37829	8.94333	0.26639
8.96	1.02297	8.96	0.7623	8.95933	0.57602	8.96067	0.36812	8.96	0.23651
8.976	1.00199	8.97667	0.75722	8.97733	0.56775	8.97667	0.39164	8.97733	0.21871
8.99267	1.00581	8.99333	0.7356	8.994	0.56394	8.99333	0.39164	8.994	0.23905
9.01	1.03823	9.01	0.74704	9.01	0.58111	9.01	0.3554	9.01	0.26004
9.02667	1.04459	9.02733	0.76358	9.02667	0.59891	9.02667	0.34904	9.02667	0.25113
9.044	1.02043	9.044	0.7534	9.044	0.60272	9.04333	0.38783	9.044	0.2435
9.06067	1.02425	9.06133	0.7445	9.06067	0.59636	9.06067	0.41326	9.06133	0.25876
9.078	1.06303	9.07933	0.75467	9.07867	0.59001	9.078	0.39927	9.07867	0.27148
9.094	1.07702	9.09533	0.76485	9.09533	0.59128	9.09533	0.38528	9.09467	0.26512
9.11067	1.05921	9.11133	0.77438	9.112	0.59764	9.112	0.39291	9.11133	0.26131
9.128	1.05921	9.128	0.7782	9.128	0.60145	9.128	0.40054	9.128	0.27529
9.144	1.07574	9.144	0.75976	9.144	0.59509	9.14333	0.39546	9.144	0.27911
9.16067	1.07066	9.16067	0.74832	9.16067	0.58238	9.16	0.39419	9.16067	0.26004
9.178	1.05222	9.17733	0.77311	9.17667	0.58365	9.17667	0.40181	9.17733	0.25368
9.194	1.05476	9.19333	0.78837	9.19333	0.60272	9.194	0.41199	9.194	0.27148
9.21067	1.07066	9.21	0.75976	9.21067	0.61289	9.21067	0.42597	9.21067	0.27911
9.22733	1.07574	9.22733	0.74196	9.228	0.59891	9.22667	0.43678	9.22733	0.26894
9.24333	1.07574	9.24333	0.76803	9.244	0.59001	9.24333	0.43424	9.244	0.26258
9.26	1.08973	9.26	0.78201	9.26	0.60654	9.25933	0.43106	9.26	0.27021
9.27667	1.10435	9.276	0.75976	9.276	0.61925	9.276	0.43933	9.276	0.28038
9.29267	1.09355	9.29267	0.7534	9.292	0.60145	9.29267	0.44314	9.29267	0.28292
9.30933	1.07702	9.30933	0.78201	9.30867	0.58238	9.30867	0.43106	9.30867	0.28292
9.326	1.07447	9.32533	0.79854	9.32533	0.60018	9.32533	0.42216	9.32533	0.28674
9.342	1.07702	9.342	0.78837	9.34133	0.63006	9.342	0.42343	9.34133	0.28992
9.35867	1.07829	9.35867	0.78583	9.358	0.62752	9.358	0.42089	9.358	0.29119
9.37533	1.09228	9.37533	0.79854	9.37467	0.60781	9.37467	0.40817	9.37533	0.29246
9.392	1.10563	9.39133	0.79981	9.392	0.61798	9.392	0.40563	9.392	0.29627
9.40867	1.09736	9.408	0.78964	9.408	0.63515	9.40867	0.41707	9.408	0.30009
9.42467	1.09482	9.42467	0.78456	9.42467	0.62052	9.42467	0.42597	9.42467	0.30263
9.44133	1.10817	9.44133	0.78201	9.442	0.59891	9.44133	0.43678	9.44133	0.30136
9.458	1.10563	9.45733	0.78328	9.45867	0.59891	9.458	0.45713	9.458	0.29627
9.47467	1.08846	9.47467	0.79219	9.47467	0.60399	9.47467	0.4584	9.47467	0.295
9.49133	1.10118	9.49133	0.79346	9.49133	0.60145	9.49133	0.4406	9.49133	0.28674
9.508	1.1336	9.508	0.78583	9.508	0.60145	9.508	0.43297	9.508	0.26894
9.52467	1.13106	9.52467	0.79727	9.524	0.60908	9.52467	0.43805	9.52467	0.26385
9.54133	1.10563	9.54067	0.81698	9.54067	0.61289	9.54067	0.43678	9.54133	0.28292
9.558	1.11453	9.55733	0.80236	9.55733	0.61035	9.558	0.43297	9.55733	0.30136
9.574	1.14632	9.574	0.77693	9.574	0.60781	9.574	0.43551	9.574	0.29882
9.59133	1.14632	9.59067	0.78837	9.59133	0.60908	9.59133	0.43933	9.59067	0.28992
9.608	1.12979	9.608	0.82207	9.60867	0.61417	9.60867	0.44568	9.60733	0.29755
9.62533	1.1425	9.62533	0.83605	9.62533	0.62307	9.626	0.45458	9.62467	0.31281
9.64267	1.16348	9.64267	0.8297	9.642	0.63896	9.64267	0.45458	9.642	0.31026
9.66	1.15967	9.66	0.83097	9.65933	0.64278	9.65933	0.45077	9.65867	0.29119
9.67667	1.16094	9.67667	0.8386	9.676	0.6326	9.67533	0.45713	9.676	0.28674
9.69333	1.17493	9.69267	0.83605	9.69267	0.63133	9.69267	0.46349	9.692	0.28992
9.70933	1.16857	9.70867	0.82843	9.708	0.63642	9.70867	0.46094	9.70867	0.27402
9.726	1.15331	9.72533	0.82843	9.72467	0.63006	9.72533	0.46221	9.72467	0.26385
9.742	1.17111	9.742	0.82715	9.742	0.62497	9.742	0.47366	9.74133	0.28674
9.758	1.20608	9.75867	0.83097	9.75867	0.64023	9.75867	0.4762	9.75867	0.30899
9.77533	1.20735	9.77533	0.84623	9.77533	0.66058	9.77467	0.46603	9.77533	0.30009
9.79267	1.18256	9.79133	0.85258	9.79267	0.65549	9.79133	0.46984	9.792	0.29755
9.80867	1.18383	9.808	0.84114	9.80933	0.6415	9.808	0.48828	9.80867	0.32298
9.82533	1.20608	9.826	0.83733	9.82533	0.64659	9.82467	0.4921	9.82467	0.32934
9.84267	1.20989	9.84267	0.84241	9.842	0.65931	9.842	0.47874	9.842	0.29755
9.85867	1.20608	9.85933	0.83987	9.85867	0.64786	9.85867	0.4673	9.85867	0.27911
9.87667	1.22007	9.87667	0.83987	9.876	0.63642	9.87533	0.46094	9.87667	0.29373
9.894	1.22643	9.89267	0.85004	9.89333	0.65804	9.89267	0.45967	9.89333	0.30009
9.91067	1.21498	9.91	0.85386	9.90933	0.68029	9.91067	0.46221	9.91067	0.29119
9.92733	1.21371	9.92733	0.8475	9.926	0.66312	9.928	0.45713	9.92733	0.29882
9.944	1.23024	9.944	0.84877	9.94333	0.64532	9.944	0.44823	9.94333	0.31026
9.96	1.2366	9.96	0.85386	9.96067	0.65676	9.96067	0.46094	9.96	0.30645
9.97667	1.23278	9.97733	0.85131	9.97733	0.66694	9.97733	0.48574	9.97733	0.31408
9.99333	1.23533	9.99467	0.85004	9.994	0.65549	9.994	0.47874	9.99467	0.33188
10.0007	1.25376	10.0113	0.87102	10.01	0.64786	10.01	0.46349	10.0107	0.32425
10.0033	1.26648	10.0273	0.88882	10.0267	0.66439	10.026	0.47112	10.0267	0.31026
10.004	1.24423	10.044	0.87484	10.044	0.68665	10.0433	0.4762	10.044	0.32552
10.004	1.20735	10.0607	0.8564	10.0613	0.68156	10.06	0.46349	10.0613	0.33188
10.0033	1.20227	10.0773	0.87357	10.078	0.65931	10.0773	0.46984	10.078	0.30518
10.0013	1.22643	10.094	0.8901	10.094	0.65549	10.0947	0.50481	10.0947	0.295
9.99267	1.23278	10.1107	0.88247	10.1107	0.66312	10.1113	0.51626	10.1113	0.32806
9.976	1.22261	10.128	0.88882	10.128	0.65676	10.128	0.48828	10.1273	0.3465
9.95467	1.22261	10.144	0.91044	10.144	0.64532	10.1447	0.46603	10.144	0.32552
9.934	1.21625	10.1613	0.90281	10.1607	0.65168	10.1607	0.48065	10.1607	0.31535
9.91533	1.19146	10.1787	0.88247	10.178	0.66439	10.178	0.4921	10.178	0.33061
9.89667	1.18128	10.1953	0.89518	10.1953	0.66439	10.1947	0.4762	10.1947	0.33315
9.878	1.20862	10.2113	0.91235	10.212	0.65804	10.2113	0.46476	10.212	0.32171
9.86133	1.2366	10.228	0.89518	10.228	0.65931	10.2287	0.48319	10.2287	0.32679
9.84467	1.22388	10.2447	0.87992	10.2447	0.66821	10.2453	0.50608	10.2447	0.34014
9.828	1.18891	10.2607	0.89773	10.2607	0.66948	10.2613	0.50608	10.2613	0.33188
9.81067	1.16984	10.2773	0.91616	10.278	0.66821	10.278	0.48955	10.2773	0.31916
9.79333	1.16094	10.2947	0.90408	10.2947	0.67647	10.294	0.48192	10.294	0.32298
9.77667	1.15458	10.312	0.899	10.3113	0.68156	10.3113	0.49718	10.3113	0.33061
9.76067	1.15967	10.328	0.91616	10.328	0.67266	10.328	0.50481	10.328	0.33887
9.74333	1.16857	10.3447	0.91743	10.3447	0.67266	10.3447	0.48828	10.3447	0.34269
9.726	1.1673	10.3613	0.899	10.3613	0.69427	10.3613	0.48955	10.362	0.33061
9.70933	1.16094	10.378	0.89645	10.378	0.71208	10.378	0.52643	10.3787	0.32171
9.69267	1.15712	10.3947	0.90281	10.3947	0.70445	10.3947	0.54487	10.3947	0.34142
9.676	1.14759	10.412	0.90027	10.4113	0.6841	10.4113	0.51753	10.412	0.35667
9.65867	1.13614	10.4287	0.9079	10.428	0.68156	10.428	0.501	10.4287	0.34142
9.64133	1.1247	10.4453	0.91998	10.4447	0.70063	10.4447	0.52389	10.4447	0.33887
9.62467	1.10817	10.4613	0.90663	10.462	0.71208	10.462	0.54105	10.4613	0.36558
9.60867	1.08719	10.478	0.8901	10.4787	0.69427	10.4787	0.52961	10.478	0.36685
9.592	1.07447	10.4947	0.90154	10.4947	0.67774	10.4947	0.52961	10.4947	0.33442
9.57533	1.07956	10.5113	0.90917	10.5113	0.68537	10.5113	0.54868	10.5113	0.32806
9.558	1.08846	10.5273	0.89137	10.528	0.70063	10.528	0.54614	10.528	0.35795
9.542	1.08083	10.544	0.88501	10.544	0.7019	10.5447	0.52389	10.544	0.36939
9.526	1.06176	10.5613	0.91235	10.5613	0.69809	10.5613	0.52834	10.5613	0.35795
9.50933	1.05921	10.578	0.92761	10.5787	0.69936	10.5787	0.54868	10.578	0.36558
9.49267	1.06684	10.594	0.91362	10.5947	0.70699	10.5953	0.54359	10.5947	0.38528
9.47533	1.05222	10.6107	0.91489	10.6113	0.70826	10.6113	0.52516	10.6113	0.37829
9.45867	1.01916	10.628	0.9505	10.628	0.70572	10.6273	0.53215	10.6273	0.36812
9.442	1.00454	10.6447	0.96258	10.6447	0.70826	10.644	0.54741	10.6447	0.37829
9.42533	1.01662	10.6613	0.93524	10.6607	0.71462	10.6607	0.54105	10.6613	0.37193
9.40867	1.02043	10.6773	0.92379	10.6773	0.71589	10.6767	0.52516	10.678	0.3465
9.39133	1.00581	10.6947	0.93524	10.694	0.71843	10.6933	0.51753	10.6947	0.3465
9.37533	0.99818	10.7113	0.93397	10.7113	0.72543	10.71	0.53088	10.7107	0.3643
9.35867	1.00199	10.728	0.92125	10.728	0.72161	10.728	0.55122	10.728	0.36685
9.342	0.99309	10.7447	0.92634	10.7447	0.70699	10.7447	0.55377	10.7447	0.35922
9.32467	0.97402	10.76	0.94287	10.7607	0.70445	10.7607	0.53724	10.7613	0.36049
9.30867	0.97783	10.7773	0.94795	10.7773	0.71843	10.7773	0.53342	10.7773	0.35795
9.29267	0.99436	10.7933	0.94159	10.7933	0.73179	10.794	0.54868	10.794	0.35159
9.27533	0.98674	10.81	0.93905	10.81	0.72797	10.81	0.55122	10.8107	0.35922
9.25867	0.9702	10.8267	0.9505	10.8267	0.71843	10.8267	0.52961	10.8267	0.36685
9.242	0.9702	10.8433	0.96258	10.844	0.72416	10.844	0.52261	10.844	0.35413
9.22533	0.96766	10.86	0.95812	10.86	0.73687	10.8607	0.54868	10.8607	0.35032
9.208	0.94668	10.8767	0.95304	10.8773	0.74069	10.878	0.56267	10.8767	0.37956
9.19133	0.92888	10.8933	0.96766	10.8933	0.73433	10.894	0.54487	10.8927	0.39673
9.17533	0.93142	10.9093	0.98546	10.9093	0.73051	10.91	0.53724	10.9093	0.37193
9.158	0.94032	10.926	0.98674	10.926	0.73179	10.926	0.55758	10.926	0.35667
9.14133	0.94159	10.9427	0.98292	10.9427	0.7267	10.942	0.5614	10.9427	0.37829
9.124	0.93015	10.9593	0.98801	10.9593	0.70826	10.9587	0.53851	10.9593	0.38401
9.10733	0.90408	10.9753	0.98546	10.9753	0.70063	10.976	0.52389	10.9753	0.35413
9.09	0.88882	10.992	0.96639	10.992	0.71716	10.9927	0.53342	10.9913	0.34523
9.07333	0.90027	11.0087	0.95812	11.008	0.7267	11.0087	0.54232	11.008	0.3643
9.05667	0.91235	11.0253	0.97911	11.024	0.71589	11.0253	0.54105	11.024	0.36049
9.04067	0.88882	11.0413	0.99691	11.0407	0.72034	11.042	0.54105	11.0413	0.35032
9.024	0.86975	11.058	0.99436	11.0573	0.74704	11.058	0.55122	11.0573	0.3732
9.00733	0.88882	11.0747	0.99691	11.0747	0.7534	11.0747	0.55885	11.074	0.40054
8.99133	0.89773	11.0913	1.00327	11.0913	0.73814	11.0913	0.55758	11.0907	0.39164
8.974	0.87102	11.1073	0.99691	11.108	0.74069	11.1073	0.56012	11.1073	0.3732
8.95667	0.86975	11.1247	0.99564	11.124	0.75976	11.124	0.56775	11.1247	0.38401
8.93933	0.899	11.1413	1.01026	11.1413	0.76803	11.1413	0.5703	11.1407	0.39673
8.92333	0.8812	11.1587	1.00072	11.158	0.76103	11.158	0.56775	11.158	0.38211
8.90667	0.83351	11.1753	0.97275	11.1753	0.75722	11.1747	0.56648	11.1747	0.36812
8.89	0.84368	11.192	0.97148	11.192	0.7623	11.1913	0.57284	11.1913	0.37702
8.87267	0.87484	11.208	0.99309	11.208	0.76612	11.208	0.58365	11.208	0.3891
8.85667	0.83987	11.224	1.00199	11.2253	0.75976	11.2247	0.57602	11.2247	0.398
8.83933	0.79091	11.2413	1.00327	11.242	0.75467	11.2413	0.55377	11.2413	0.40817
8.82267	0.81825	11.2587	1.01916	11.2587	0.76103	11.2587	0.56267	11.258	0.40817
8.806	0.87102	11.2753	1.0306	11.276	0.76803	11.2753	0.59509	11.2753	0.39673
8.78867	0.85894	11.292	1.02043	11.2927	0.76358	11.292	0.59891	11.2927	0.40309
8.77267	0.81698	11.3087	1.01535	11.3093	0.76485	11.3087	0.58365	11.3093	0.42089
8.756	0.8138	11.3267	1.02552	11.326	0.78583	11.3253	0.58619	11.3267	0.4158
8.73933	0.82461	11.3433	1.02043	11.3427	0.79727	11.342	0.58746	11.3427	0.398
8.72267	0.80617	11.36	1.00199	11.3593	0.77311	11.3587	0.56648	11.3587	0.39927
8.706	0.78964	11.376	1.01153	11.376	0.75213	11.3767	0.55885	11.3753	0.41072
8.69	0.796	11.392	1.0217	11.392	0.7782	11.3927	0.57729	11.392	0.40563
8.67267	0.79854	11.4093	0.99691	11.4087	0.80617	11.4087	0.57983	11.4093	0.40054
8.656	0.78964	11.426	0.98546	11.4253	0.78201	11.4253	0.56267	11.4253	0.4247
8.63933	0.78583	11.4427	1.02297	11.4427	0.75722	11.442	0.56521	11.442	0.44187
8.62333	0.77947	11.458	1.04841	11.4587	0.7782	11.4587	0.57983	11.4587	0.42216
8.60667	0.7693	11.4753	1.0217	11.476	0.79473	11.4747	0.57157	11.476	0.40436
8.59	0.76103	11.4927	1.00772	11.4927	0.77947	11.492	0.56012	11.4927	0.41453
8.57333	0.7534	11.5093	1.03823	11.5087	0.77566	11.5087	0.57411	11.5093	0.41707
8.55667	0.7445	11.526	1.05222	11.5253	0.79727	11.5253	0.59382	11.5253	0.39927
8.53933	0.73942	11.5433	1.02679	11.542	0.80872	11.542	0.59382	11.5427	0.40563
8.52333	0.73942	11.5593	1.02297	11.5593	0.8049	11.5593	0.59001	11.5593	0.43933
8.50667	0.73687	11.576	1.05921	11.5767	0.81253	11.576	0.59128	11.576	0.45077
8.49	0.73051	11.5927	1.07066	11.5927	0.82588	11.5933	0.58365	11.592	0.42979
8.47267	0.72543	11.6093	1.04332	11.6093	0.82334	11.6107	0.57602	11.6093	0.41453
8.456	0.72161	11.6273	1.04078	11.6267	0.81126	11.6273	0.58746	11.6273	0.42343
8.43933	0.71208	11.644	1.06049	11.644	0.80617	11.644	0.60399	11.644	0.42979
8.42267	0.70318	11.6613	1.04713	11.6607	0.80999	11.6607	0.60399	11.6613	0.41835
8.406	0.70572	11.6787	1.02933	11.6773	0.81825	11.678	0.59509	11.6787	0.41707
8.38933	0.70953	11.6947	1.04968	11.6947	0.81253	11.694	0.59128	11.6947	0.44314
8.37267	0.70572	11.7113	1.07193	11.7113	0.796	11.7113	0.59891	11.7113	0.45458
8.35667	0.7019	11.728	1.05222	11.728	0.79727	11.7287	0.61417	11.728	0.42725
8.34	0.70063	11.7447	1.03188	11.7447	0.8297	11.7447	0.61798	11.7447	0.40054
8.32333	0.68792	11.7613	1.04713	11.762	0.84496	11.762	0.60527	11.7613	0.41072
8.30667	0.67266	11.778	1.06939	11.778	0.82588	11.7787	0.60018	11.778	0.43551
8.29	0.66821	11.7947	1.07193	11.7953	0.82334	11.7947	0.60654	11.794	0.43424
8.27333	0.67075	11.8107	1.07066	11.812	0.84368	11.8107	0.60272	11.8107	0.41962
8.256	0.67075	11.828	1.06812	11.8287	0.83733	11.828	0.59764	11.828	0.42597
8.23933	0.67393	11.8447	1.05794	11.8453	0.81507	11.8447	0.61798	11.8447	0.45204
8.22333	0.67393	11.8613	1.05794	11.8613	0.82715	11.8613	0.64405	11.8613	0.4673
8.20733	0.65804	11.878	1.07574	11.878	0.84241	11.878	0.6415	11.8773	0.4584
8.19133	0.6415	11.8947	1.07829	11.8947	0.82334	11.8947	0.62307	11.8947	0.44696
8.17467	0.64405	11.9107	1.05921	11.9107	0.80236	11.9113	0.62497	11.9107	0.44314
8.158	0.65676	11.9273	1.0643	11.9273	0.82207	11.9273	0.62752	11.9273	0.44314
8.14067	0.65676	11.944	1.09355	11.944	0.84623	11.944	0.61162	11.944	0.44441
8.12467	0.6415	11.9607	1.091	11.9613	0.84496	11.9607	0.60654	11.9607	0.44314
8.108	0.64278	11.978	1.0643	11.978	0.84623	11.978	0.62752	11.978	0.43805
8.09067	0.66058	11.9947	1.07193	11.9947	0.87102	11.9947	0.63769	11.9953	0.43933
8.074	0.66312	12.0113	1.09736	12.0113	0.88247	12.0113	0.62879	12.0127	0.44823
8.05733	0.64786	12.028	1.0821	12.0287	0.85894	12.028	0.63133	12.0293	0.45586
8.04133	0.64405	12.0447	1.05794	12.0453	0.8386	12.0453	0.64023	12.0453	0.45331
8.02533	0.65422	12.062	1.07702	12.0613	0.84496	12.062	0.63388	12.0613	0.44441
8.00867	0.65041	12.0787	1.1069	12.078	0.85004	12.078	0.62497	12.078	0.43678
7.992	0.63006	12.0953	1.09482	12.0947	0.84241	12.094	0.62497	12.0947	0.43551
7.97467	0.61035	12.1107	1.0732	12.1107	0.84368	12.1113	0.62307	12.112	0.43106
7.958	0.61035	12.1267	1.08719	12.1273	0.86149	12.128	0.61925	12.128	0.42979
7.94133	0.61417	12.1433	1.11326	12.144	0.87102	12.1447	0.61671	12.144	0.43933
7.924	0.60527	12.16	1.10944	12.1613	0.86466	12.162	0.61417	12.1607	0.44568
7.90667	0.59636	12.1767	1.09863	12.1773	0.85386	12.178	0.61162	12.1773	0.44314
7.89067	0.59509	12.194	1.10563	12.194	0.85258	12.194	0.62307	12.194	0.44823
7.874	0.59001	12.2107	1.10817	12.21	0.85767	12.2107	0.6415	12.2113	0.46094
7.85733	0.58619	12.2273	1.10944	12.2273	0.85513	12.2273	0.64405	12.228	0.45713
7.84133	0.59382	12.2447	1.12343	12.244	0.84877	12.244	0.63133	12.244	0.44823
7.82467	0.59891	12.2613	1.13742	12.2613	0.85386	12.2607	0.6326	12.2607	0.45713
7.808	0.59128	12.2773	1.13614	12.278	0.87229	12.2773	0.64023	12.278	0.46476
7.79133	0.58492	12.294	1.12851	12.294	0.87611	12.2947	0.63133	12.294	0.44823
7.77467	0.60272	12.3107	1.13233	12.31	0.85386	12.3113	0.6326	12.3107	0.43551
7.758	0.61544	12.3267	1.14123	12.3267	0.84496	12.3273	0.66185	12.3273	0.4584
7.74133	0.59382	12.3427	1.14759	12.344	0.86848	12.3433	0.66694	12.3433	0.48065
7.72467	0.56394	12.36	1.13742	12.3607	0.88247	12.36	0.63642	12.36	0.46603
7.708	0.5703	12.3773	1.12216	12.378	0.86276	12.378	0.62497	12.3773	0.45204
7.69067	0.58492	12.394	1.12216	12.394	0.85258	12.394	0.64659	12.3947	0.46857
7.674	0.55885	12.4107	1.13233	12.4107	0.87865	12.4107	0.65549	12.412	0.47239
7.658	0.52643	12.4273	1.12724	12.4267	0.89645	12.4273	0.64405	12.428	0.44823
7.64067	0.53469	12.444	1.1158	12.4433	0.89137	12.4433	0.64659	12.444	0.44696
7.624	0.55122	12.4607	1.12343	12.46	0.89137	12.46	0.66058	12.46	0.47239
7.60733	0.53596	12.4773	1.14632	12.4773	0.89773	12.4767	0.65422	12.476	0.47112
7.59	0.52134	12.4933	1.15204	12.4933	0.89518	12.494	0.63769	12.4927	0.45077
7.574	0.53851	12.5107	1.13869	12.5107	0.89518	12.5107	0.64786	12.51	0.46349
7.55733	0.5525	12.5273	1.13742	12.5273	0.90408	12.5273	0.66821	12.528	0.49337
7.54	0.53215	12.5433	1.15013	12.544	0.90154	12.544	0.67266	12.544	0.49082
7.52333	0.5188	12.56	1.15331	12.5607	0.88501	12.5607	0.67075	12.56	0.47112
7.50733	0.54995	12.5773	1.15331	12.5767	0.88374	12.5773	0.68283	12.5767	0.4762
7.49133	0.55885	12.5933	1.16603	12.5933	0.90281	12.5933	0.68537	12.5933	0.48574
7.474	0.51244	12.6093	1.17238	12.6093	0.90917	12.6093	0.6752	12.61	0.47112
7.45667	0.48955	12.626	1.16221	12.626	0.90027	12.626	0.67075	12.626	0.46094
7.44067	0.52516	12.6427	1.15967	12.6413	0.90917	12.642	0.67266	12.642	0.4762
7.424	0.53851	12.6587	1.1673	12.6587	0.92506	12.6587	0.66948	12.6587	0.48447
7.40733	0.49845	12.6753	1.16348	12.6753	0.91743	12.6753	0.66821	12.676	0.4762
7.39	0.47874	12.692	1.15331	12.692	0.90917	12.6913	0.66694	12.692	0.48065
7.37333	0.50354	12.7087	1.16094	12.7093	0.92252	12.708	0.66439	12.7087	0.49337
7.35533	0.51117	12.7253	1.17747	12.726	0.92379	12.7253	0.67075	12.7253	0.4921
7.33867	0.48701	12.7413	1.18256	12.742	0.90281	12.742	0.68029	12.7413	0.48828
7.322	0.48065	12.758	1.18128	12.7587	0.90154	12.758	0.67075	12.758	0.49082
7.30533	0.501	12.7747	1.1851	12.7747	0.92252	12.7747	0.66185	12.7747	0.48447
7.28867	0.50863	12.792	1.19019	12.792	0.92252	12.7913	0.67647	12.7913	0.46857
7.27267	0.49082	12.8087	1.19527	12.8087	0.90663	12.808	0.693	12.808	0.46476
7.25667	0.47747	12.8253	1.20481	12.8253	0.91489	12.8253	0.68792	12.8253	0.47874
7.24067	0.47747	12.842	1.19972	12.842	0.94159	12.842	0.6752	12.842	0.48447
7.224	0.47239	12.858	1.17874	12.858	0.94541	12.8587	0.67393	12.8587	0.47493
7.20733	0.46094	12.8747	1.1762	12.874	0.92761	12.8747	0.67266	12.8747	0.48574
7.18933	0.45077	12.8907	1.20099	12.8907	0.92506	12.8913	0.66058	12.8907	0.51371
7.17267	0.4406	12.9067	1.20862	12.908	0.94159	12.9073	0.66566	12.9073	0.51244
7.15667	0.43933	12.924	1.19527	12.9247	0.95177	12.924	0.693	12.924	0.48955
7.14	0.45586	12.9413	1.19781	12.9413	0.94922	12.9407	0.70572	12.9407	0.49845
7.12267	0.47239	12.9587	1.20735	12.958	0.94668	12.958	0.69809	12.958	0.52643
7.10667	0.46984	12.976	1.20481	12.9753	0.94287	12.9753	0.70063	12.9747	0.51371
7.09	0.46857	12.9927	1.20862	12.9927	0.94159	12.9927	0.70699	12.992	0.48574
7.07333	0.47239	13.0093	1.22134	13.0093	0.93905	13.0093	0.69682	13.0093	0.48955
7.05667	0.45204	13.0253	1.2188	13.026	0.93015	13.026	0.69427	13.0267	0.50608
7.04	0.4158	13.042	1.19781	13.0427	0.92761	13.0427	0.70318	13.0427	0.501
7.02267	0.41707	13.0587	1.19146	13.0587	0.93651	13.0593	0.70063	13.0593	0.4921
7.006	0.45586	13.0753	1.20735	13.0753	0.94032	13.0753	0.693	13.076	0.50227
6.98867	0.46476	13.0927	1.22134	13.092	0.93142	13.0927	0.69809	13.0927	0.51753
6.97267	0.42725	13.1093	1.21752	13.1093	0.93397	13.1093	0.70445	13.1087	0.51117
6.956	0.41707	13.126	1.21117	13.1267	0.95431	13.126	0.7019	13.1253	0.501
6.94	0.44441	13.1427	1.21371	13.1433	0.96512	13.1427	0.71208	13.142	0.51626
6.92333	0.44441	13.1587	1.21625	13.1587	0.95558	13.1593	0.7356	13.1587	0.53215
6.90667	0.42216	13.176	1.22007	13.1753	0.95431	13.176	0.74323	13.1753	0.52007
6.89	0.42979	13.194	1.2277	13.192	0.96893	13.1927	0.7267	13.1927	0.50735
6.87333	0.44314	13.21	1.23405	13.2093	0.96639	13.21	0.72034	13.2093	0.5188
6.856	0.41707	13.2273	1.23787	13.2267	0.94414	13.2267	0.73306	13.226	0.52389
6.83933	0.40054	13.244	1.23914	13.244	0.94287	13.2433	0.7267	13.244	0.50735
6.82267	0.42979	13.26	1.2366	13.26	0.9702	13.26	0.70572	13.26	0.49845
6.806	0.44823	13.276	1.24168	13.2767	0.98419	13.276	0.72034	13.2767	0.51753
6.78933	0.41962	13.2927	1.25249	13.294	0.97402	13.2933	0.74704	13.2933	0.54105
6.772	0.39927	13.3107	1.25376	13.3107	0.97529	13.3107	0.73687	13.3113	0.54359
6.75533	0.41453	13.3273	1.2455	13.3267	0.98801	13.3273	0.71843	13.3273	0.53724
6.73933	0.41707	13.344	1.25376	13.344	0.98419	13.344	0.73814	13.344	0.53978
6.72267	0.39546	13.3607	1.26902	13.3613	0.96893	13.3607	0.74959	13.36	0.53596
6.706	0.398	13.378	1.26521	13.3773	0.96639	13.378	0.72161	13.3773	0.51371
6.68933	0.41199	13.3947	1.24868	13.394	0.98292	13.3947	0.70445	13.394	0.50608
6.67267	0.398	13.4107	1.24677	13.4107	0.99818	13.4113	0.72924	13.4113	0.52007
6.656	0.38401	13.4267	1.25885	13.4273	0.99818	13.4273	0.74323	13.428	0.52134
6.63933	0.40309	13.4433	1.26012	13.444	0.99309	13.4433	0.72924	13.4447	0.5099
6.62267	0.40817	13.46	1.25758	13.4607	0.99818	13.4593	0.73179	13.46	0.51753
6.606	0.38211	13.4767	1.26648	13.4767	1.00199	13.476	0.75467	13.4767	0.53978
6.59	0.3891	13.494	1.27284	13.4947	0.99182	13.4933	0.7534	13.4933	0.53978
6.574	0.4247	13.5113	1.26266	13.512	0.98546	13.5113	0.74196	13.5113	0.53215
6.55733	0.4158	13.5287	1.26139	13.5287	0.99945	13.528	0.76358	13.528	0.54614
6.54067	0.37193	13.5453	1.27665	13.5447	1.02297	13.5447	0.77947	13.5447	0.56267
6.524	0.3732	13.5613	1.27157	13.5613	1.02425	13.5613	0.75722	13.5613	0.54868
6.508	0.40436	13.5773	1.24868	13.5773	1.00454	13.578	0.73687	13.578	0.53088
6.49133	0.38528	13.594	1.25504	13.594	0.99945	13.5947	0.74196	13.5947	0.54868
6.47533	0.33442	13.6107	1.2792	13.61	1.01789	13.6107	0.74196	13.6107	0.5614
6.458	0.33442	13.6273	1.28301	13.6273	1.02425	13.6273	0.73687	13.6273	0.53724
6.44067	0.37575	13.644	1.28174	13.644	1.01789	13.644	0.74577	13.644	0.52389
6.424	0.37829	13.6607	1.29636	13.6613	1.02679	13.6613	0.74577	13.6607	0.55122
6.40733	0.35413	13.6773	1.2989	13.6773	1.04078	13.678	0.73306	13.678	0.56521
6.39	0.36303	13.6947	1.28428	13.694	1.02933	13.6947	0.74069	13.6947	0.55122
6.374	0.38401	13.7107	1.2881	13.7113	1.01407	13.7107	0.7623	13.712	0.55631
6.35733	0.36558	13.728	1.31035	13.7273	1.02552	13.7273	0.75467	13.728	0.57983
6.34067	0.34396	13.7447	1.31543	13.7447	1.03569	13.7447	0.7356	13.7447	0.57983
6.324	0.36049	13.7613	1.31289	13.7613	1.01789	13.7613	0.74832	13.7607	0.55631
6.30733	0.37829	13.778	1.32306	13.778	1.00899	13.778	0.77566	13.778	0.55377
6.29067	0.36049	13.7947	1.32815	13.7947	1.03569	13.7953	0.76803	13.7953	0.57284
6.274	0.33315	13.8113	1.31416	13.812	1.05349	13.812	0.74577	13.812	0.57411
6.25733	0.32934	13.8287	1.31671	13.8287	1.03442	13.8287	0.75722	13.828	0.54868
6.24067	0.33887	13.8447	1.33451	13.8453	1.02425	13.8447	0.77693	13.8453	0.53469
6.22333	0.33315	13.8613	1.32561	13.8607	1.05095	13.8607	0.7693	13.8613	0.54232
6.20733	0.32298	13.8773	1.29763	13.8773	1.06303	13.8767	0.76485	13.878	0.54741
6.19	0.33061	13.894	1.30399	13.8927	1.03823	13.894	0.7871	13.894	0.55122
6.174	0.35032	13.9107	1.32942	13.91	1.02425	13.9107	0.79346	13.9107	0.56775
6.15733	0.34904	13.928	1.32688	13.9267	1.03442	13.9273	0.77438	13.9273	0.57729
6.14067	0.32425	13.9447	1.31925	13.944	1.04078	13.9447	0.76612	13.944	0.55758
6.12333	0.30772	13.9607	1.33578	13.9607	1.04713	13.9607	0.78201	13.9607	0.53851
6.10733	0.31408	13.9767	1.34913	13.9773	1.06303	13.976	0.78964	13.9767	0.53978
6.09133	0.32043	13.9933	1.33959	13.9933	1.06557	13.9927	0.7782	13.9933	0.54741
6.07533	0.31789	14.01	1.33451	14.01	1.05667	14.01	0.7693	14.01	0.54741
6.058	0.32934	14.0267	1.33832	14.0267	1.05921	14.0267	0.7782	14.0267	0.55377
6.04133	0.35159	14.0433	1.33324	14.044	1.0643	14.0433	0.79091	14.0447	0.57284
6.02467	0.34396	14.0607	1.32815	14.0613	1.05667	14.0607	0.78964	14.0613	0.58746
6.00733	0.31408	14.0773	1.33578	14.078	1.06176	14.0773	0.78201	14.0787	0.58492
5.99067	0.31026	14.0947	1.33832	14.0947	1.07829	14.0947	0.77693	14.0953	0.57983
5.97467	0.32298	14.1107	1.33578	14.1113	1.07702	14.112	0.78201	14.1113	0.58238
5.958	0.31026	14.1273	1.35295	14.128	1.06303	14.128	0.79091	14.1273	0.58365
5.94133	0.28865	14.144	1.37711	14.144	1.06812	14.144	0.79091	14.144	0.57983
5.92533	0.29373	14.1607	1.37456	14.1607	1.0732	14.1607	0.77947	14.16	0.57729
5.90867	0.3039	14.1773	1.3682	14.1773	1.04841	14.1767	0.78456	14.1767	0.57983
5.892	0.29246	14.1933	1.393	14.1933	1.03569	14.1933	0.80872	14.1933	0.59001
5.87467	0.28547	14.21	1.4019	14.21	1.05921	14.21	0.81952	14.21	0.59891
5.85733	0.29882	14.2267	1.37075	14.2267	1.06557	14.2267	0.8049	14.2267	0.59636
5.84133	0.29882	14.2433	1.36566	14.2433	1.03569	14.244	0.796	14.2433	0.59001
5.82467	0.27784	14.26	1.40826	14.2593	1.03315	14.2607	0.80363	14.26	0.59891
5.80733	0.27021	14.276	1.41843	14.2767	1.06939	14.2773	0.80999	14.2767	0.60908
5.79133	0.28419	14.2927	1.37456	14.2927	1.08592	14.2927	0.79854	14.292	0.60399
5.774	0.29119	14.3093	1.36312	14.3093	1.06939	14.3087	0.78328	14.3087	0.58619
5.75733	0.28165	14.326	1.40572	14.326	1.06303	14.326	0.7871	14.3253	0.57157
5.74	0.27148	14.3427	1.42606	14.3427	1.07956	14.3427	0.8049	14.3427	0.57983
5.72267	0.26512	14.36	1.40063	14.36	1.091	14.3593	0.81507	14.36	0.59764
5.706	0.26258	14.3767	1.39936	14.3767	1.08083	14.376	0.81825	14.3767	0.59128
5.68933	0.27021	14.3927	1.43623	14.3927	1.06557	14.3927	0.82715	14.3927	0.5703
5.67267	0.27529	14.408	1.44323	14.408	1.06812	14.4087	0.83605	14.4087	0.58365
5.656	0.27148	14.424	1.40572	14.424	1.0821	14.4247	0.83224	14.424	0.61671
5.64	0.27657	14.4407	1.38982	14.4407	1.08592	14.4413	0.82461	14.4407	0.61035
5.62333	0.28292	14.4573	1.41207	14.4573	1.07574	14.458	0.82461	14.4573	0.58365
5.60667	0.26766	14.474	1.42988	14.4747	1.06812	14.4747	0.83224	14.4747	0.59509
5.58867	0.24859	14.4913	1.43623	14.492	1.07066	14.4913	0.8297	14.4907	0.62307
5.572	0.25241	14.508	1.44323	14.508	1.08337	14.508	0.81507	14.5073	0.60781
5.55533	0.25495	14.5247	1.44831	14.524	1.09228	14.5247	0.81825	14.524	0.57284
5.53933	0.23524	14.5407	1.44196	14.54	1.09482	14.5407	0.83605	14.5407	0.59128
5.52267	0.2238	14.5567	1.42225	14.5567	1.0999	14.5573	0.83733	14.5567	0.62497
5.50667	0.24223	14.5733	1.40699	14.5733	1.09863	14.574	0.82334	14.5733	0.60527
5.48933	0.25113	14.5907	1.41716	14.5907	1.08846	14.5907	0.82588	14.59	0.57856
5.47267	0.23397	14.608	1.43623	14.6087	1.0821	14.6073	0.8475	14.6073	0.60527
5.45667	0.23142	14.6253	1.42988	14.626	1.08465	14.6247	0.86466	14.624	0.62625
5.44	0.25241	14.6427	1.42097	14.6427	1.08973	14.6413	0.86594	14.642	0.59891
5.42333	0.24605	14.66	1.44196	14.66	1.0999	14.6587	0.86466	14.6587	0.58746
5.40667	0.21489	14.676	1.4623	14.6767	1.11198	14.676	0.86721	14.6753	0.61162
5.39	0.21489	14.6927	1.45213	14.692	1.11071	14.692	0.86021	14.692	0.61544
5.37333	0.24096	14.7093	1.43878	14.708	1.10435	14.7093	0.84114	14.7087	0.59764
5.35667	0.24096	14.7253	1.4534	14.7253	1.10118	14.7253	0.83478	14.7247	0.59764
5.33933	0.22634	14.7427	1.46612	14.7413	1.10245	14.7413	0.8475	14.742	0.60399
5.32267	0.23651	14.7587	1.44831	14.7587	1.1069	14.758	0.85004	14.7593	0.60272
5.306	0.24859	14.7753	1.42988	14.7747	1.1069	14.7747	0.84241	14.7753	0.61671
5.28933	0.23905	14.7913	1.44577	14.7913	1.10563	14.792	0.84368	14.7913	0.63769
5.27267	0.2327	14.808	1.46993	14.8087	1.10817	14.808	0.85386	14.808	0.62752
5.25667	0.23142	14.8247	1.47502	14.826	1.1069	14.8247	0.85767	14.8247	0.60654
5.24	0.21617	14.842	1.47247	14.842	1.09863	14.842	0.8564	14.842	0.62497
5.22333	0.20091	14.8593	1.48137	14.8587	1.09736	14.8593	0.85767	14.8587	0.64913
5.206	0.20599	14.876	1.49091	14.8753	1.10817	14.8767	0.86848	14.876	0.62879
5.18867	0.20727	14.8933	1.49218	14.8927	1.11453	14.8933	0.87229	14.8927	0.60272
5.172	0.18883	14.9107	1.48964	14.91	1.11453	14.9107	0.85894	14.9107	0.61544
5.15533	0.18756	14.9267	1.48964	14.9273	1.11834	14.9267	0.85131	14.9273	0.63006
5.13867	0.20854	14.944	1.49345	14.9447	1.12724	14.9433	0.85767	14.9447	0.61417
5.12267	0.20854	14.9613	1.49473	14.9613	1.12724	14.9607	0.85513	14.9613	0.61035
5.106	0.19201	14.978	1.48519	14.978	1.11961	14.978	0.84114	14.978	0.63006
5.08933	0.20727	14.994	1.48137	14.9947	1.11707	14.994	0.84623	14.9947	0.63388
5.07267	0.22888	15.01	1.48837	15.01	1.12343	15.0107	0.87357	15.0107	0.61544
5.05467	0.20854	15.0267	1.48837	15.0267	1.12089	15.0267	0.88755	15.0267	0.61289
5.038	0.17993	15.0433	1.48519	15.044	1.11707	15.0433	0.87357	15.044	0.62752
5.022	0.18501	15.0607	1.49981	15.0607	1.13614	15.0607	0.8564	15.0607	0.62752
5.00533	0.19455	15.0773	1.52016	15.0773	1.15967	15.078	0.86021	15.078	0.61544
4.98933	0.18883	15.0933	1.52143	15.0933	1.15204	15.094	0.87738	15.0947	0.61925
4.97267	0.19836	15.1107	1.51126	15.11	1.13487	15.1107	0.88247	15.1107	0.6415
4.956	0.20981	15.1267	1.5138	15.1267	1.14504	15.1273	0.87357	15.1273	0.65295
4.93933	0.20218	15.1433	1.52016	15.144	1.16348	15.144	0.87102	15.1433	0.64659
4.92267	0.19328	15.1607	1.50871	15.1613	1.16221	15.1613	0.87865	15.1607	0.64023
4.906	0.20091	15.1787	1.49218	15.178	1.15712	15.1787	0.89137	15.178	0.65168
4.88867	0.20345	15.1953	1.496	15.1953	1.16094	15.1953	0.90027	15.1953	0.67393
4.87333	0.19328	15.212	1.50998	15.2127	1.16348	15.212	0.899	15.212	0.67266
4.858	0.1901	15.2287	1.50617	15.2287	1.16603	15.2293	0.899	15.228	0.64532
4.84133	0.19328	15.2453	1.49218	15.2447	1.17493	15.2453	0.90408	15.2453	0.63388
4.82467	0.17866	15.2613	1.48265	15.2607	1.18383	15.2613	0.89391	15.2613	0.65041
4.80867	0.16467	15.2773	1.49345	15.2773	1.17874	15.2773	0.87357	15.278	0.64786
4.792	0.1723	15.294	1.52016	15.294	1.16984	15.294	0.87611	15.294	0.62625
4.774	0.17738	15.3113	1.54241	15.3113	1.17493	15.3107	0.89518	15.3107	0.64023
4.75733	0.16212	15.3287	1.54877	15.3287	1.19019	15.328	0.89645	15.328	0.6752
4.74133	0.15704	15.3453	1.55131	15.3453	1.19527	15.3447	0.8901	15.3447	0.66566
4.72533	0.1634	15.3613	1.54877	15.3613	1.194	15.3607	0.90154	15.3613	0.6415
4.70867	0.15322	15.3773	1.53605	15.3773	1.18637	15.3773	0.91743	15.3773	0.66185
4.692	0.14242	15.394	1.53414	15.394	1.1762	15.3947	0.9079	15.3947	0.69046
4.67467	0.15322	15.4107	1.54368	15.4113	1.16984	15.4113	0.88882	15.4113	0.66694
4.65867	0.16085	15.428	1.53987	15.428	1.16857	15.428	0.89137	15.4287	0.63388
4.64133	0.15322	15.4447	1.53605	15.4447	1.17366	15.4453	0.89773	15.4453	0.64405
4.62467	0.15958	15.4613	1.55894	15.462	1.18891	15.4613	0.88247	15.462	0.66312
4.60733	0.17738	15.4787	1.57928	15.4787	1.20099	15.4787	0.86975	15.4793	0.64532
4.59067	0.17738	15.4953	1.56911	15.4953	1.19019	15.496	0.87992	15.496	0.6326
4.574	0.1634	15.5127	1.55258	15.512	1.17874	15.512	0.88628	15.512	0.65804
4.55733	0.15577	15.5293	1.5564	15.5287	1.18637	15.528	0.88247	15.528	0.67266
4.54067	0.14941	15.5447	1.56275	15.5447	1.20354	15.5447	0.89264	15.5453	0.65549
4.524	0.1386	15.5607	1.55767	15.5613	1.20862	15.562	0.90663	15.562	0.65422
4.50733	0.14114	15.5773	1.56275	15.578	1.21371	15.5787	0.90027	15.578	0.67647
4.49067	0.16212	15.594	1.58056	15.5947	1.22643	15.5953	0.89518	15.5947	0.68283
4.474	0.16848	15.6113	1.57801	15.612	1.23787	15.6113	0.90281	15.6113	0.68156
4.458	0.15322	15.628	1.56784	15.628	1.23533	15.628	0.899	15.628	0.68919
4.442	0.14114	15.644	1.59009	15.644	1.2277	15.644	0.88247	15.6447	0.68537
4.426	0.14687	15.6607	1.6168	15.66	1.23151	15.66	0.89264	15.66	0.66566
4.40933	0.15068	15.6767	1.59899	15.676	1.2366	15.6773	0.92252	15.6767	0.66694
4.39267	0.14687	15.6927	1.57547	15.6933	1.22643	15.6927	0.92634	15.6927	0.68792
4.37533	0.13351	15.7093	1.58882	15.71	1.2188	15.71	0.91044	15.71	0.693
4.358	0.11953	15.7267	1.60281	15.7273	1.22515	15.728	0.92125	15.728	0.69173
4.34133	0.11826	15.744	1.58882	15.744	1.2277	15.7447	0.94159	15.7447	0.70445
4.32467	0.12716	15.7613	1.58755	15.7607	1.22515	15.7613	0.92888	15.762	0.70826
4.308	0.11826	15.778	1.61298	15.778	1.23914	15.778	0.90917	15.778	0.68156
4.29133	0.10045	15.7947	1.6257	15.7947	1.25122	15.7947	0.92634	15.7933	0.66312
4.27533	0.1208	15.8113	1.61171	15.8113	1.2366	15.8107	0.93905	15.81	0.67266
4.25867	0.15577	15.8267	1.60154	15.8267	1.22261	15.8273	0.91743	15.8267	0.66948
4.24067	0.14432	15.8433	1.60917	15.8427	1.23787	15.8433	0.9079	15.8433	0.65422
4.224	0.10173	15.8593	1.61044	15.86	1.25758	15.8593	0.93269	15.8593	0.67393
4.20667	0.09092	15.876	1.60281	15.876	1.24677	15.8767	0.94541	15.876	0.70953
4.19	0.11444	15.892	1.60789	15.8927	1.22388	15.8927	0.93524	15.8933	0.70699
4.17333	0.11571	15.9087	1.6168	15.9087	1.23405	15.9093	0.94032	15.9093	0.68537
4.15667	0.09791	15.9253	1.61171	15.9253	1.26394	15.926	0.9613	15.9253	0.693
4.14067	0.10173	15.942	1.61044	15.942	1.26266	15.9427	0.95685	15.9413	0.71208
4.12467	0.11444	15.9587	1.62824	15.9593	1.23787	15.9587	0.93015	15.958	0.70572
4.108	0.10554	15.976	1.63523	15.9753	1.23533	15.9753	0.91998	15.9753	0.69427
4.09133	0.103	15.9927	1.62697	15.992	1.24423	15.992	0.93524	15.992	0.70572
4.07333	0.12716	16.0093	1.63269	16.0087	1.23787	16.0087	0.94287	16.0087	0.71716
4.05667	0.14114	16.026	1.65304	16.026	1.23151	16.026	0.94159	16.0253	0.7019
4.03933	0.12334	16.0427	1.66066	16.0427	1.24168	16.0427	0.95304	16.042	0.68792
4.02333	0.10808	16.06	1.65939	16.0593	1.25504	16.0593	0.96639	16.0593	0.70063
4.00733	0.11063	16.076	1.66702	16.076	1.25122	16.0753	0.96003	16.076	0.71335
3.99	0.11444	16.092	1.67465	16.092	1.24168	16.092	0.94795	16.092	0.70699
3.97333	0.11063	16.1087	1.66448	16.1087	1.24995	16.1087	0.94668	16.1087	0.70318
3.95667	0.103	16.1253	1.64922	16.1253	1.26394	16.1253	0.9505	16.1253	0.71589
3.94	0.09791	16.142	1.65812	16.142	1.26521	16.1413	0.95177	16.1413	0.72161
3.92333	0.09918	16.1587	1.68037	16.158	1.26012	16.158	0.94541	16.158	0.70953
3.906	0.09918	16.1753	1.67847	16.1747	1.26139	16.1753	0.93651	16.1747	0.69809
3.88867	0.08583	16.1913	1.66575	16.1913	1.26775	16.1913	0.94287	16.1913	0.7019
3.87267	0.08202	16.2073	1.68292	16.208	1.27665	16.208	0.95812	16.208	0.70826
3.85667	0.10681	16.2233	1.70708	16.224	1.27411	16.2247	0.96766	16.2247	0.70572
3.83933	0.13097	16.24	1.69818	16.2413	1.26139	16.2413	0.96639	16.2413	0.70445
3.822	0.11571	16.258	1.67592	16.258	1.26521	16.2573	0.96385	16.258	0.71589
3.80467	0.08583	16.2753	1.68037	16.2753	1.28682	16.274	0.96766	16.2753	0.73051
3.788	0.08837	16.292	1.70072	16.292	1.2881	16.2913	0.97529	16.292	0.73179
3.772	0.10681	16.31	1.70199	16.3093	1.27029	16.3087	0.96893	16.3093	0.7356
3.75533	0.09791	16.3267	1.69309	16.3267	1.27792	16.326	0.95431	16.326	0.73814
3.73867	0.08329	16.3433	1.69182	16.3433	1.30018	16.3433	0.96258	16.3433	0.72034
3.722	0.09473	16.36	1.69309	16.36	1.29636	16.36	0.98165	16.36	0.7019
3.70533	0.10681	16.3773	1.69436	16.376	1.28047	16.376	0.98292	16.376	0.71208
3.688	0.09918	16.3933	1.70962	16.3927	1.29064	16.3927	0.97783	16.392	0.72543
3.67133	0.0871	16.4087	1.72933	16.4087	1.31289	16.4087	0.99055	16.4087	0.71716
3.65533	0.07693	16.4247	1.72488	16.4253	1.30526	16.426	1.00454	16.4253	0.72161
3.63867	0.07057	16.4413	1.71598	16.442	1.28301	16.442	0.99818	16.442	0.75086
3.622	0.07947	16.4587	1.72106	16.458	1.2881	16.4587	0.98801	16.4587	0.75467
3.606	0.08202	16.4753	1.72106	16.4747	1.31035	16.4747	0.99436	16.4747	0.72543
3.58933	0.06294	16.4913	1.70072	16.492	1.31925	16.492	1.00772	16.492	0.71589
3.57333	0.05786	16.5087	1.69563	16.5087	1.31543	16.5087	1.00454	16.5087	0.7356
3.55733	0.0871	16.5253	1.71725	16.5253	1.31798	16.5253	0.99945	16.5253	0.72797
3.54067	0.09219	16.542	1.72806	16.5427	1.31798	16.5427	1.00327	16.5427	0.70445
3.524	0.05658	16.5593	1.72806	16.56	1.31289	16.5593	0.99818	16.56	0.72034
3.50733	0.05531	16.5773	1.75476	16.5767	1.31416	16.5767	0.98165	16.5767	0.74959
3.49	0.10173	16.594	1.78464	16.594	1.31671	16.594	0.98419	16.594	0.73433
3.47267	0.09918	16.612	1.77129	16.6113	1.31925	16.6113	1.00454	16.6107	0.70318
3.45667	0.04323	16.628	1.7395	16.628	1.33069	16.628	1.01026	16.628	0.70699
3.44	0.04578	16.6447	1.74713	16.6447	1.34786	16.644	1.00199	16.6447	0.72289
3.42267	0.09664	16.6613	1.76493	16.6607	1.34786	16.6607	1.00454	16.6607	0.72034
3.40533	0.08329	16.678	1.74459	16.6773	1.33578	16.6773	1.01407	16.6773	0.72161
3.38867	0.04069	16.6947	1.73442	16.694	1.32561	16.694	1.01789	16.6933	0.73433
3.37133	0.06421	16.7107	1.77956	16.7107	1.32306	16.7107	1.01662	16.71	0.7356
3.356	0.10045	16.728	1.81389	16.7273	1.32688	16.7273	1.00581	16.7273	0.72924
3.33933	0.07566	16.7447	1.79354	16.744	1.33959	16.744	0.99309	16.744	0.7356
3.32267	0.05023	16.7607	1.7821	16.7613	1.35676	16.7607	0.99309	16.7613	0.74577
3.30533	0.07566	16.7773	1.80626	16.7773	1.36566	16.7773	1.00581	16.778	0.7445
3.28867	0.08965	16.7933	1.81516	16.794	1.36566	16.794	1.01407	16.7947	0.74069
3.27267	0.05658	16.8107	1.79354	16.8107	1.36058	16.8107	1.01535	16.8107	0.75213
3.256	0.03688	16.8273	1.78083	16.8273	1.35167	16.828	1.02933	16.8273	0.75722
3.23933	0.05277	16.8447	1.78591	16.8447	1.33705	16.8447	1.04586	16.8447	0.74577
3.22267	0.05404	16.8613	1.78337	16.8613	1.33578	16.8613	1.04332	16.8613	0.7445
3.206	0.0356	16.878	1.78464	16.8787	1.35803	16.878	1.03188	16.878	0.76485
3.19	0.04196	16.8947	1.80499	16.8947	1.37456	16.8947	1.03442	16.8947	0.77438
3.17333	0.06421	16.9113	1.82597	16.9107	1.36693	16.9107	1.02933	16.9107	0.75849
3.15667	0.05913	16.9273	1.83233	16.9273	1.35549	16.9273	1.00772	16.9273	0.74704
3.14	0.05023	16.944	1.84377	16.944	1.36058	16.9433	1.00199	16.9433	0.75086
3.12333	0.07057	16.96	1.85521	16.96	1.37202	16.96	1.02043	16.96	0.75595
3.10733	0.08583	16.9773	1.84886	16.9767	1.37838	16.9773	1.02425	16.9767	0.75213
3.09133	0.06676	16.994	1.8336	16.9933	1.38474	16.994	1.01153	16.994	0.75722
3.07467	0.04578	17.0113	1.83233	17.0107	1.39427	17.0107	1.02297	17.0107	0.78328
3.058	0.04578	17.0273	1.82724	17.0267	1.393	17.0273	1.04968	17.028	0.8049
3.04133	0.04705	17.0433	1.81135	17.0433	1.37711	17.044	1.04968	17.0447	0.79473
3.02467	0.04196	17.06	1.81643	17.0607	1.36566	17.0607	1.02806	17.0613	0.7693
3.00867	0.04196	17.0767	1.8425	17.078	1.36439	17.0773	1.02552	17.078	0.76358
2.992	0.04196	17.0933	1.8514	17.094	1.36312	17.094	1.04205	17.0947	0.77057
2.97467	0.03688	17.1107	1.8425	17.1113	1.36693	17.1113	1.04459	17.1113	0.76803
2.958	0.03306	17.128	1.84377	17.128	1.38346	17.128	1.03188	17.128	0.76358
2.94067	0.03815	17.1453	1.85776	17.1453	1.39936	17.1453	1.03315	17.1453	0.77311
2.924	0.03815	17.162	1.85903	17.162	1.4019	17.162	1.04968	17.162	0.78964
2.908	0.02925	17.178	1.84377	17.178	1.40063	17.1787	1.05794	17.1787	0.79981
2.89133	0.02289	17.1947	1.84377	17.1947	1.39936	17.1953	1.05095	17.1947	0.79981
2.874	0.02162	17.2107	1.86793	17.2113	1.39936	17.2113	1.04078	17.2113	0.80236
2.85733	0.02162	17.2267	1.87874	17.228	1.40826	17.2273	1.04332	17.2273	0.79854
2.84067	0.03052	17.2433	1.86412	17.244	1.41207	17.244	1.06049	17.2433	0.78837
2.824	0.04323	17.26	1.8692	17.26	1.40317	17.2607	1.07193	17.2607	0.78837
2.80733	0.0356	17.2773	1.9029	17.2773	1.40317	17.278	1.06557	17.2773	0.79473
2.79067	0.0178	17.2933	1.91816	17.294	1.41843	17.294	1.06812	17.294	0.78074
2.774	0.02289	17.31	1.90544	17.3107	1.41843	17.3107	1.08592	17.3107	0.76358
2.75733	0.03942	17.3267	1.90036	17.3267	1.39427	17.3273	1.08337	17.3267	0.78583
2.74133	0.0356	17.3433	1.91561	17.3427	1.38346	17.3433	1.05794	17.3427	0.81825
2.72467	0.02035	17.36	1.92134	17.3593	1.40572	17.3593	1.05222	17.36	0.80999
2.708	0.02035	17.3773	1.90417	17.3767	1.4197	17.3767	1.07574	17.3767	0.7871
2.692	0.02416	17.3953	1.89908	17.394	1.40572	17.3947	1.07956	17.394	0.796
2.67533	0.01272	17.412	1.90926	17.4113	1.39809	17.4113	1.05921	17.4113	0.8138
2.65867	-0.00572	17.4293	1.90163	17.428	1.41716	17.428	1.0643	17.4287	0.79473
2.64267	-0.00699	17.4447	1.88255	17.4447	1.43496	17.4447	1.09228	17.4453	0.7693
2.62533	0.00381	17.4613	1.89781	17.4613	1.43369	17.4613	1.0821	17.4613	0.78456
2.60867	0.00127	17.4773	1.93405	17.4773	1.43369	17.4773	1.04078	17.4767	0.80744
2.59133	-0.01081	17.494	1.93278	17.4933	1.44323	17.494	1.04332	17.4933	0.796
2.574	-0.000635783	17.5107	1.91307	17.5107	1.45086	17.5107	1.0821	17.5093	0.78964
2.55667	0.02162	17.5267	1.93024	17.5273	1.45213	17.5273	1.07702	17.5267	0.81952
2.54	0.02797	17.5433	1.96075	17.5433	1.44704	17.5433	1.04332	17.5433	0.83224
2.52267	0.01653	17.56	1.95694	17.5593	1.44704	17.5593	1.05921	17.56	0.81126
2.50533	0.0089	17.576	1.94041	17.576	1.45721	17.5767	1.09863	17.5767	0.80617
2.48867	0.01653	17.5927	1.95567	17.5927	1.45849	17.5927	1.09609	17.5927	0.81698
2.47333	0.02543	17.6093	1.97792	17.6093	1.44196	17.6093	1.07447	17.6093	0.8049
2.45733	0.01526	17.6253	1.96775	17.6253	1.4286	17.626	1.08592	17.6253	0.79346
2.44133	-0.00445	17.642	1.94804	17.642	1.43115	17.642	1.10817	17.6413	0.80236
2.42467	-0.00445	17.6593	1.95567	17.6593	1.43751	17.6587	1.09736	17.6587	0.80744
2.408	0.00636	17.676	1.97156	17.676	1.44704	17.6753	1.08465	17.6753	0.8049
2.39067	0.00254	17.6927	1.97792	17.6927	1.4623	17.692	1.10118	17.6927	0.81698
2.37333	-0.00191	17.7093	1.98174	17.7093	1.47374	17.7087	1.11453	17.7093	0.8297
2.356	0.01653	17.726	1.98301	17.726	1.4712	17.7253	1.09736	17.726	0.81825
2.33933	0.03688	17.742	1.97538	17.742	1.45976	17.742	1.08846	17.7427	0.80872
2.32267	0.02925	17.758	1.96902	17.7587	1.44958	17.7587	1.1069	17.7587	0.83478
2.306	0.00127	17.7753	1.97538	17.7747	1.44958	17.7753	1.11834	17.7747	0.8564
2.28867	-0.01462	17.792	1.98428	17.7913	1.46484	17.792	1.11453	17.7913	0.83605
2.27267	-0.00699	17.808	1.98936	17.808	1.48137	17.8087	1.1158	17.808	0.81507
2.256	-0.000635783	17.8253	1.99572	17.8253	1.48265	17.8253	1.11453	17.8247	0.82843
2.23933	-0.00318	17.842	1.99064	17.8413	1.47883	17.8413	1.10118	17.8413	0.83987
2.222	-0.00445	17.858	1.97792	17.858	1.48837	17.858	1.091	17.858	0.82588
2.20533	-0.00827	17.874	1.97792	17.8747	1.49981	17.8747	1.08973	17.874	0.82461
2.188	-0.01335	17.8907	1.99699	17.8907	1.48964	17.8913	1.08973	17.8907	0.84241
2.172	-0.00827	17.9073	2.00208	17.9073	1.47374	17.9073	1.09228	17.9073	0.84241
2.15533	-0.00318	17.9247	1.99064	17.9247	1.4801	17.9247	1.10245	17.9247	0.81825
2.13867	-0.01081	17.942	1.99827	17.942	1.48646	17.942	1.1069	17.9413	0.80617
2.12267	-0.01335	17.9593	2.02815	17.9593	1.46739	17.9593	1.0999	17.9587	0.82588
2.106	-0.00318	17.9767	2.03705	17.9767	1.46103	17.9767	1.09482	17.9753	0.83478
2.09	-0.00827	17.9933	2.0256	17.9927	1.48964	17.9927	1.09863	17.9933	0.81126
2.07333	-0.02352	18.0093	2.03323	18.0087	1.50998	18.0093	1.09609	18.0107	0.79981
2.056	-0.01462	18.026	2.05358	18.0253	1.49345	18.0253	1.09355	18.0267	0.83351
2.03933	0.00763	18.0433	2.04722	18.042	1.47883	18.042	1.1158	18.042	0.85131
2.022	-0.000635783	18.0593	2.02942	18.0587	1.49981	18.0587	1.14886	18.0587	0.8208
2.00467	-0.0248	18.0753	2.03705	18.0753	1.52016	18.0753	1.14632	18.0753	0.80617
1.988	-0.01971	18.092	2.05231	18.092	1.50363	18.092	1.12216	18.092	0.84114
1.97133	0.00763	18.1087	2.05231	18.1093	1.48646	18.1087	1.12216	18.1087	0.86594
1.95533	0.00254	18.1253	2.04722	18.126	1.5049	18.1253	1.13614	18.1253	0.84877
1.93933	-0.02352	18.1427	2.04976	18.1427	1.52143	18.142	1.13233	18.142	0.8386
1.92333	-0.01462	18.1593	2.05994	18.1593	1.50617	18.1587	1.12343	18.1587	0.84877
1.90733	0.00763	18.176	2.06693	18.176	1.49345	18.1753	1.12724	18.1753	0.84114
1.89067	-0.02098	18.1933	2.07074	18.192	1.50363	18.192	1.13106	18.192	0.82334
1.87333	-0.06485	18.2107	2.07583	18.2093	1.51126	18.2093	1.12979	18.2093	0.84114
1.856	-0.04768	18.228	2.086	18.2267	1.51253	18.2273	1.13487	18.2267	0.86975
1.83933	-0.01081	18.2447	2.09618	18.244	1.52779	18.244	1.14377	18.244	0.85894
1.82333	-0.02988	18.2607	2.10126	18.26	1.54495	18.26	1.14377	18.2607	0.84496
1.80667	-0.06104	18.2767	2.09618	18.276	1.53414	18.2767	1.13742	18.2767	0.86594
1.78933	-0.02734	18.2927	2.08855	18.2933	1.50998	18.294	1.1336	18.2933	0.87102
1.77267	0.01907	18.3093	2.09109	18.31	1.50744	18.3107	1.12851	18.31	0.84241
1.75533	-0.00699	18.3267	2.09618	18.3267	1.52651	18.3273	1.13106	18.3273	0.84114
1.73867	-0.05468	18.3427	2.09363	18.3433	1.53033	18.3433	1.14123	18.344	0.87357
1.722	-0.04005	18.36	2.0949	18.36	1.51761	18.3607	1.14632	18.3607	0.86975
1.70467	-0.00572	18.3773	2.11016	18.3773	1.52524	18.3773	1.13742	18.3773	0.83987
1.68867	-0.02225	18.394	2.1197	18.3947	1.55385	18.394	1.13869	18.3947	0.85004
1.672	-0.04514	18.4107	2.11716	18.4107	1.56784	18.4107	1.15013	18.4113	0.87611
1.65667	-0.0248	18.4273	2.1197	18.4273	1.55131	18.4273	1.14632	18.428	0.86594
1.63933	-0.00699	18.444	2.12987	18.4433	1.53732	18.444	1.13996	18.444	0.84877
1.622	-0.02734	18.46	2.13369	18.4607	1.55004	18.4607	1.1584	18.4607	0.87102
1.606	-0.04768	18.4773	2.13242	18.4773	1.57166	18.4773	1.17238	18.4773	0.89137
1.58867	-0.04133	18.4947	2.13369	18.4953	1.57038	18.4947	1.15712	18.494	0.87738
1.57267	-0.0337	18.512	2.1375	18.512	1.5564	18.5113	1.1425	18.512	0.87484
1.55667	-0.04768	18.5287	2.13877	18.528	1.56403	18.5287	1.15712	18.5293	0.90027
1.54067	-0.06358	18.5453	2.13877	18.5453	1.57674	18.546	1.17111	18.5453	0.89518
1.524	-0.05976	18.5613	2.14386	18.562	1.56911	18.562	1.16475	18.562	0.86021
1.50733	-0.04768	18.578	2.15975	18.578	1.56275	18.5787	1.16221	18.5787	0.86276
1.49067	-0.04768	18.594	2.18391	18.594	1.5742	18.5947	1.1762	18.5947	0.88374
1.474	-0.05213	18.6107	2.1979	18.6107	1.57928	18.6107	1.18128	18.6107	0.86466
1.45733	-0.04641	18.6267	2.18646	18.6267	1.56403	18.6273	1.16603	18.6273	0.84623
1.44	-0.0337	18.6433	2.16993	18.644	1.5564	18.644	1.16221	18.644	0.87357
1.42333	-0.03115	18.66	2.1801	18.66	1.56275	18.6607	1.17747	18.6607	0.89137
1.40733	-0.0426	18.6773	2.19154	18.6767	1.56403	18.6773	1.18637	18.6773	0.86848
1.39133	-0.05213	18.6947	2.17883	18.6933	1.55767	18.694	1.19146	18.694	0.86594
1.37467	-0.04387	18.7113	2.17628	18.7107	1.56021	18.7113	1.20227	18.7107	0.899
1.358	-0.04133	18.728	2.20553	18.7273	1.57293	18.7287	1.19654	18.728	0.90663
1.34133	-0.04768	18.7447	2.21507	18.7447	1.58374	18.7453	1.1762	18.7447	0.88247
1.32467	-0.0426	18.7613	2.19536	18.7607	1.59009	18.762	1.17238	18.762	0.88374
1.308	-0.02861	18.7787	2.20553	18.778	1.60154	18.778	1.18383	18.7793	0.90281
1.29133	-0.03497	18.7953	2.24431	18.7953	1.61298	18.7953	1.1762	18.7953	0.89264
1.27467	-0.04641	18.8127	2.24304	18.812	1.61298	18.812	1.16348	18.812	0.86975
1.258	-0.04768	18.8293	2.20998	18.8287	1.61044	18.8287	1.17874	18.8287	0.87611
1.24067	-0.04768	18.8447	2.21634	18.8453	1.60154	18.8453	1.19781	18.8447	0.88882
1.224	-0.04514	18.8607	2.25321	18.8613	1.58501	18.8613	1.19273	18.8607	0.8812
1.208	-0.02988	18.8773	2.25067	18.8773	1.57801	18.878	1.18637	18.8773	0.87357
1.19067	-0.02098	18.894	2.22905	18.8933	1.59136	18.894	1.20481	18.8933	0.87738
1.174	-0.03624	18.9107	2.24813	18.9107	1.60027	18.91	1.22007	18.91	0.88501
1.15667	-0.05468	18.9267	2.27928	18.928	1.59899	18.9273	1.20354	18.9273	0.90408
1.14	-0.05341	18.9433	2.26529	18.9447	1.60917	18.944	1.19019	18.9433	0.92125
1.12333	-0.04768	18.9593	2.25067	18.9607	1.63078	18.9607	1.20989	18.96	0.90027
1.10733	-0.05468	18.976	2.28055	18.9773	1.63778	18.9767	1.22007	18.978	0.87484
1.09133	-0.06485	18.9927	2.29708	18.9933	1.62824	18.9927	1.19972	18.994	0.89645
1.07467	-0.06485	19.01	2.27165	19.01	1.63269	19.01	1.19527	19.01	0.92252
1.058	-0.05722	19.026	2.25766	19.0267	1.64413	19.0273	1.2277	19.0267	0.90027
1.04133	-0.04768	19.0433	2.27674	19.044	1.63269	19.044	1.24296	19.0447	0.87992
1.02533	-0.04641	19.0607	2.29073	19.0613	1.61552	19.0613	1.23278	19.0613	0.91362
1.00867	-0.06485	19.078	2.28564	19.0787	1.62824	19.0787	1.23024	19.078	0.94032
0.992	-0.08519	19.0953	2.29073	19.0953	1.65304	19.0953	1.23405	19.0947	0.91743
0.97533	-0.08011	19.112	2.31044	19.112	1.65176	19.1113	1.22134	19.1113	0.89391
0.95867	-0.06485	19.128	2.31934	19.128	1.63905	19.1273	1.19972	19.128	0.90917
0.942	-0.07502	19.144	2.31806	19.144	1.63396	19.144	1.19972	19.144	0.91871
0.92533	-0.07502	19.16	2.31934	19.16	1.62951	19.1607	1.21498	19.16	0.90408
0.908	-0.03497	19.1767	2.32188	19.1767	1.63523	19.1767	1.22388	19.176	0.90663
0.89067	-0.01589	19.1933	2.31679	19.1927	1.65558	19.1927	1.22515	19.1933	0.91489
0.87333	-0.05213	19.2093	2.31425	19.2093	1.65812	19.2093	1.22897	19.21	0.89645
0.85733	-0.07502	19.226	2.31298	19.226	1.63905	19.226	1.23278	19.226	0.89518
0.84067	-0.04514	19.2427	2.30789	19.2427	1.63778	19.2427	1.2366	19.2427	0.93015
0.824	-0.0337	19.2587	2.31171	19.2593	1.66066	19.2593	1.2455	19.2587	0.94541
0.80733	-0.07121	19.2753	2.32697	19.276	1.67211	19.276	1.24677	19.2753	0.93015
0.79133	-0.08519	19.2913	2.33841	19.292	1.65812	19.292	1.24868	19.292	0.92761
0.77467	-0.05722	19.308	2.3435	19.308	1.65431	19.308	1.25631	19.3087	0.93397
0.75733	-0.06104	19.3247	2.34858	19.3247	1.67211	19.3247	1.25249	19.3253	0.91871
0.74	-0.09028	19.342	2.36066	19.342	1.68165	19.342	1.2277	19.342	0.91616
0.724	-0.07629	19.3593	2.38228	19.3587	1.66829	19.3587	1.22643	19.3587	0.93397
0.70667	-0.04387	19.376	2.41597	19.3753	1.65812	19.376	1.26139	19.376	0.93015
0.69	-0.06612	19.392	2.41979	19.392	1.66066	19.3927	1.27538	19.392	0.91235
0.67333	-0.10236	19.4087	2.34858	19.4087	1.66066	19.4087	1.25504	19.4087	0.93269
0.65667	-0.08901	19.4253	2.26911	19.4253	1.65939	19.4247	1.25122	19.4247	0.96385
0.64	-0.06866	19.4413	2.31934	19.4407	1.66575	19.4413	1.27411	19.4407	0.94414
0.62333	-0.08647	19.4573	2.44967	19.4573	1.67084	19.4573	1.26394	19.4573	0.91616
0.606	-0.0941	19.474	2.45221	19.474	1.66957	19.474	1.23024	19.474	0.94287
0.58867	-0.06485	19.4907	2.34477	19.4907	1.6772	19.4907	1.23151	19.4907	0.97402
0.572	-0.05213	19.5073	2.34731	19.5073	1.69945	19.5073	1.25885	19.5073	0.95431
0.55533	-0.07375	19.524	2.44395	19.524	1.71598	19.524	1.25504	19.5233	0.94032
0.53933	-0.08138	19.5407	2.4484	19.5407	1.70453	19.5407	1.23914	19.54	0.9613
0.52267	-0.07121	19.5573	2.38101	19.5573	1.68292	19.5573	1.24995	19.5567	0.96003
0.506	-0.08392	19.574	2.37465	19.574	1.68037	19.5733	1.26266	19.5733	0.94159
0.49	-0.10363	19.5907	2.39754	19.5907	1.68419	19.5907	1.26266	19.5907	0.96766
0.47333	-0.08265	19.608	2.39944	19.608	1.68037	19.608	1.27284	19.608	0.99818
0.456	-0.05468	19.6253	2.42233	19.6253	1.68165	19.626	1.28047	19.6253	0.98038
0.43933	-0.06994	19.642	2.45603	19.6427	1.69436	19.6427	1.26902	19.6427	0.96003
0.42267	-0.09028	19.6593	2.43886	19.6587	1.70199	19.6593	1.26521	19.66	0.98165
0.406	-0.07121	19.676	2.4236	19.6747	1.70326	19.6753	1.27538	19.6767	0.99055
0.39	-0.05976	19.6927	2.4662	19.692	1.71089	19.6913	1.26012	19.692	0.9613
0.37333	-0.09028	19.708	2.49736	19.7087	1.71216	19.7087	1.2366	19.708	0.9505
0.35667	-0.11508	19.7247	2.46874	19.726	1.70199	19.7253	1.25122	19.7247	0.9702
0.33933	-0.08774	19.7413	2.45349	19.742	1.70199	19.742	1.27665	19.742	0.96766
0.322	-0.05976	19.7587	2.47765	19.7587	1.71852	19.7587	1.27411	19.7587	0.94541
0.30467	-0.07502	19.7753	2.48146	19.7753	1.72806	19.7753	1.27665	19.7753	0.94795
0.28867	-0.10109	19.7927	2.47002	19.792	1.71471	19.7913	1.30145	19.792	0.9613
0.27267	-0.09028	19.8087	2.4929	19.808	1.70453	19.808	1.30272	19.8073	0.95685
0.25667	-0.06866	19.8253	2.51516	19.8253	1.72488	19.8247	1.27538	19.824	0.96512
0.24	-0.08265	19.842	2.49608	19.8427	1.75349	19.8413	1.2792	19.8413	0.98801
0.224	-0.11253	19.8587	2.49036	19.8587	1.75095	19.8593	1.30653	19.8587	0.98419
0.20667	-0.11381	19.876	2.52024	19.8767	1.73696	19.8767	1.29445	19.876	0.95304
0.19	-0.09028	19.8927	2.51897	19.8933	1.74077	19.8933	1.26648	19.8933	0.94541
0.17267	-0.08774	19.9107	2.50371	19.9093	1.74713	19.91	1.28301	19.9107	0.96258
0.15533	-0.1049	19.928	2.54504	19.9267	1.74332	19.9273	1.30653	19.9273	0.97275
0.13867	-0.0941	19.9447	2.58573	19.944	1.74332	19.944	1.28428	19.944	0.97529
0.122	-0.06231	19.9613	2.54885	19.9607	1.74967	19.9613	1.27029	19.9607	0.97783
0.10533	-0.06358	19.978	2.51134	19.9773	1.75476	19.978	1.30399	19.978	0.97783
0.08867	-0.09855	19.9933	2.54504	19.9947	1.7573	19.9947	1.32561	19.994	0.97148
0.072	-0.10363	20.0007	2.56793	20.0107	1.76239	20.0113	1.30399	20.0107	0.96766
0.05533	-0.09028	20.004	2.53423	20.0273	1.75985	20.028	1.29064	20.0273	0.96766
0.03867	-0.11508	20.0047	2.51897	20.044	1.75476	20.0447	1.30653	20.0447	0.96258
0.022	-0.14178	20.0053	2.54059	20.0613	1.7573	20.0607	1.31416	20.0613	0.95304
0.00667	-0.10745	20.0047	2.53169	20.0787	1.76112	20.0767	1.30399	20.078	0.95304
-0.000666667	-0.06612	20.0027	2.51007	20.0947	1.75858	20.0933	1.30908	20.0947	0.97402
-0.00333	-0.07629	19.994	2.52787	20.1107	1.7662	20.1107	1.32306	20.1107	0.99436
-0.00467	-0.08011	19.9767	2.54504	20.1267	1.79227	20.1273	1.31798	20.1267	0.98674
-0.00467	-0.04005	19.9547	2.51516	20.1433	1.79863	20.144	1.30653	20.1433	0.96639
-0.00467	-0.02225	19.9347	2.48528	20.1607	1.77256	20.1613	1.31925	20.1607	0.97275
-0.00467	-0.05849	19.9153	2.48273	20.178	1.76239	20.1787	1.33578	20.1787	1.01026
		19.8973	2.47256	20.1953	1.7821	20.1953	1.33451	20.196	1.0217
		19.8793	2.4751	20.2127	1.77956	20.212	1.32688	20.212	0.98419
		19.8627	2.51897	20.2287	1.75985	20.2287	1.31671	20.2287	0.96385
		19.8453	2.52914	20.2447	1.77129	20.2447	1.30653	20.2447	0.98928
		19.828	2.47129	20.2613	1.7999	20.2607	1.31035	20.2607	1.00199
		19.812	2.43378	20.2773	1.79736	20.2773	1.31289	20.2773	0.98674
		19.7947	2.4573	20.294	1.78083	20.294	1.30018	20.294	0.98674
		19.778	2.46239	20.3107	1.791	20.3107	1.30145	20.3107	0.99691
		19.7613	2.42615	20.3273	1.81007	20.328	1.33197	20.328	0.98674
		19.744	2.40962	20.3447	1.80753	20.3447	1.34786	20.3447	0.98292
		19.7267	2.41725	20.362	1.80117	20.3613	1.33324	20.3613	0.99945
		19.71	2.39627	20.378	1.80626	20.378	1.33324	20.378	0.99818
		19.6927	2.35939	20.3947	1.80626	20.3947	1.34659	20.3953	0.97529
		19.676	2.35685	20.4113	1.791	20.4113	1.33197	20.412	0.98801
		19.6593	2.37211	20.428	1.78719	20.4287	1.30653	20.4287	1.0217
		19.6427	2.3543	20.4447	1.80117	20.4453	1.31416	20.4453	1.00581
		19.6253	2.32188	20.4613	1.81007	20.462	1.34087	20.4613	0.9613
		19.6093	2.31171	20.478	1.8177	20.4787	1.34786	20.4787	0.96893
		19.5927	2.31171	20.4953	1.83233	20.4953	1.34214	20.4953	1.00772
		19.576	2.29708	20.512	1.83105	20.5113	1.35295	20.512	0.99691
		19.5593	2.2742	20.5287	1.81643	20.528	1.35803	20.528	0.97275
		19.542	2.25321	20.5447	1.81897	20.5447	1.34087	20.5447	0.99945
		19.526	2.25321	20.5607	1.8336	20.5613	1.33451	20.5607	1.02679
		19.5093	2.26911	20.5773	1.83233	20.5773	1.34214	20.578	1.00772
		19.4933	2.26402	20.5947	1.83105	20.594	1.33832	20.5947	0.99691
		19.4767	2.23923	20.6113	1.83996	20.6113	1.33451	20.612	1.0217
		19.4607	2.23541	20.628	1.83996	20.6273	1.35167	20.6287	1.03188
		19.444	2.24304	20.6447	1.83233	20.6427	1.36439	20.6447	1.01407
		19.4273	2.21634	20.6607	1.83487	20.66	1.35803	20.6607	1.00581
		19.4107	2.16993	20.676	1.83996	20.678	1.35676	20.6767	1.01662
		19.3933	2.16357	20.6933	1.82851	20.6947	1.37075	20.6933	1.01662
		19.3773	2.18264	20.7113	1.81897	20.7113	1.37711	20.71	1.00581
		19.3607	2.17628	20.728	1.83868	20.7273	1.36948	20.7267	1.00899
		19.344	2.1464	20.7453	1.84886	20.7447	1.3682	20.744	1.02425
		19.3273	2.13623	20.7613	1.83233	20.7613	1.37329	20.7613	1.03315
		19.3107	2.13496	20.778	1.83105	20.778	1.37075	20.778	1.02933
		19.2933	2.12479	20.7947	1.86412	20.7947	1.37075	20.794	1.02552
		19.2767	2.12479	20.8107	1.8851	20.8113	1.38346	20.8107	1.02679
		19.26	2.13623	20.8273	1.87047	20.8273	1.38474	20.8273	1.02933
		19.2433	2.11207	20.8433	1.86666	20.8427	1.36693	20.8433	1.03315
		19.226	2.07965	20.8593	1.88382	20.8593	1.36948	20.8593	1.03315
		19.2093	2.08728	20.8767	1.88001	20.8767	1.40444	20.876	1.03442
		19.1927	2.08855	20.894	1.85267	20.8933	1.41843	20.8927	1.04459
		19.1753	2.04213	20.9107	1.8425	20.91	1.39427	20.9093	1.04586
		19.158	2.01225	20.9267	1.8692	20.9273	1.38092	20.9267	1.0306
		19.1413	2.03196	20.9427	1.89527	20.9427	1.40063	20.9433	1.02043
		19.1247	2.02433	20.9587	1.88637	20.9587	1.39936	20.9593	1.02552
		19.1087	1.97792	20.9753	1.87365	20.9753	1.36312	20.976	1.03315
		19.0913	1.97156	20.992	1.89781	20.9913	1.35549	20.992	1.03823
		19.074	2.00081	21.008	1.92515	21.008	1.4019	21.008	1.03823
		19.0573	1.98555	21.0253	1.90926	21.0247	1.42479	21.0247	1.04078
		19.0407	1.94422	21.0413	1.88128	21.0413	1.39554	21.0413	1.05095
		19.024	1.95185	21.058	1.89145	21.0587	1.38474	21.058	1.06176
		19.0067	1.97283	21.0747	1.91307	21.0747	1.41462	21.074	1.06812
		18.99	1.93914	21.0913	1.89273	21.0913	1.42225	21.0913	1.07193
		18.9733	1.90798	21.108	1.85649	21.108	1.40317	21.108	1.06939
		18.9567	1.94041	21.1253	1.8762	21.1247	1.4019	21.1247	1.05349
		18.94	1.95821	21.1413	1.91561	21.1413	1.41589	21.1413	1.03823
		18.924	1.91816	21.158	1.9029	21.158	1.41716	21.158	1.04332
		18.9073	1.9029	21.1753	1.87874	21.1747	1.40699	21.1747	1.06303
		18.8907	1.93659	21.1913	1.9118	21.1913	1.39427	21.192	1.06557
		18.874	1.93405	21.208	1.95185	21.208	1.38855	21.208	1.05921
		18.8567	1.88764	21.2247	1.92769	21.2247	1.39682	21.224	1.07574
		18.84	1.86666	21.2413	1.89273	21.2413	1.40572	21.2407	1.09482
		18.8227	1.87047	21.258	1.90798	21.258	1.40063	21.2573	1.07702
		18.8053	1.8514	21.2747	1.93024	21.2747	1.39682	21.2747	1.05222
		18.7887	1.82724	21.292	1.91434	21.2913	1.4108	21.292	1.06684
		18.772	1.83614	21.3093	1.90417	21.3093	1.42225	21.3093	1.09355
		18.756	1.84758	21.326	1.93024	21.326	1.41462	21.326	1.09355
		18.7393	1.83105	21.3427	1.95058	21.3433	1.40953	21.3427	1.0821
		18.7227	1.81897	21.3587	1.94295	21.3593	1.42352	21.36	1.08719
		18.706	1.83105	21.3753	1.94041	21.3753	1.43115	21.376	1.09482
		18.6893	1.82978	21.392	1.95313	21.392	1.41462	21.3927	1.091
		18.6727	1.79863	21.408	1.95821	21.4093	1.41207	21.4093	1.08973
		18.6567	1.77129	21.4253	1.95948	21.426	1.43115	21.4253	1.09482
		18.64	1.77383	21.4413	1.97029	21.442	1.43751	21.442	1.10118
		18.624	1.791	21.4587	1.96457	21.4587	1.42733	21.458	1.10118
		18.6073	1.78973	21.476	1.95185	21.4753	1.43242	21.4753	1.09736
		18.5913	1.7662	21.492	1.96075	21.492	1.4445	21.492	1.0999
		18.5747	1.75095	21.508	1.97538	21.5087	1.43369	21.5093	1.10245
		18.558	1.75985	21.5253	1.9633	21.5253	1.41335	21.526	1.09736
		18.5407	1.76112	21.5427	1.95185	21.542	1.40953	21.5427	1.08592
		18.524	1.7395	21.56	1.96584	21.5593	1.4197	21.5587	1.07447
		18.5073	1.73442	21.5767	1.97919	21.5767	1.42988	21.5753	1.06812
		18.4907	1.74967	21.5927	1.97029	21.5933	1.43623	21.592	1.06557
		18.4733	1.7395	21.61	1.95948	21.61	1.44068	21.6093	1.06557
		18.456	1.70453	21.6273	1.97029	21.6267	1.4445	21.6267	1.07702
		18.4393	1.69182	21.644	1.98555	21.644	1.44704	21.6433	1.0999
		18.4227	1.69436	21.6613	1.98174	21.6607	1.45086	21.6607	1.11961
		18.4067	1.6772	21.678	1.97283	21.6767	1.45594	21.6773	1.1247
		18.39	1.65812	21.694	1.98174	21.6933	1.45849	21.6933	1.1247
		18.3733	1.67211	21.7107	1.99445	21.7107	1.45721	21.7107	1.11453
		18.3567	1.69182	21.728	1.99191	21.728	1.45086	21.728	1.09736
		18.34	1.67084	21.7447	1.98555	21.744	1.43623	21.7447	1.0999
		18.3233	1.64668	21.7613	1.99572	21.7607	1.44068	21.7613	1.11326
		18.3067	1.65176	21.7773	2.00844	21.7767	1.46357	21.7773	1.10817
		18.29	1.65304	21.7933	2.00589	21.794	1.47247	21.794	1.10245
		18.2733	1.62315	21.81	1.99699	21.81	1.46484	21.8107	1.11834
		18.2567	1.60662	21.8267	2.00335	21.8273	1.47502	21.8273	1.12851
		18.2393	1.61552	21.8447	2.01352	21.844	1.49854	21.8447	1.11707
		18.222	1.61552	21.8613	2.00081	21.8613	1.496	21.8613	1.10944
		18.206	1.60789	21.878	1.99318	21.8773	1.47756	21.878	1.12089
		18.19	1.61934	21.8947	2.02052	21.894	1.48137	21.8947	1.12343
		18.1747	1.6257	21.9107	2.04341	21.9107	1.49473	21.9113	1.10245
		18.1587	1.60027	21.9273	2.02815	21.9273	1.49345	21.9273	1.08846
		18.142	1.57674	21.944	2.01352	21.944	1.48964	21.944	1.09609
		18.1247	1.58056	21.9607	2.02179	21.9607	1.50235	21.9613	1.09863
		18.1073	1.5742	21.978	2.02433	21.9773	1.50998	21.978	1.09228
		18.0913	1.54622	21.9947	2.01925	21.9947	1.496	21.9947	1.10944
		18.0753	1.53987	22.012	2.02815	22.0113	1.49345	22.0113	1.13742
		18.058	1.55894	22.028	2.04341	22.028	1.5138	22.028	1.13742
		18.0427	1.55512	22.044	2.04341	22.0447	1.52143	22.0447	1.12724
		18.026	1.53033	22.0607	2.03832	22.0613	1.50363	22.0613	1.13487
		18.01	1.53414	22.0773	2.04086	22.078	1.49345	22.0773	1.12851
		17.9927	1.55004	22.094	2.04341	22.094	1.49854	22.0947	1.10435
		17.976	1.53033	22.1113	2.04086	22.1107	1.50108	22.1113	1.11071
		17.9587	1.50871	22.1273	2.04468	22.1273	1.50108	22.128	1.14123
		17.9413	1.51889	22.144	2.04722	22.144	1.49981	22.144	1.1425
		17.9253	1.52779	22.1607	2.03578	22.1607	1.50363	22.1607	1.12851
		17.9087	1.51507	22.1773	2.03705	22.1773	1.51761	22.1773	1.13487
		17.892	1.50235	22.1947	2.06439	22.1947	1.53605	22.1947	1.14123
		17.8753	1.50363	22.2107	2.07837	22.2113	1.53987	22.2113	1.1247
		17.8587	1.49981	22.2273	2.06439	22.2273	1.5227	22.228	1.12343
		17.842	1.48964	22.2433	2.05867	22.2433	1.51253	22.2433	1.14886
		17.8253	1.4801	22.26	2.07583	22.2607	1.52397	22.26	1.14377
		17.8087	1.47502	22.2773	2.0771	22.278	1.53859	22.2773	1.11707
		17.7913	1.46612	22.294	2.06947	22.2947	1.5316	22.2947	1.13487
		17.7753	1.44577	22.31	2.07965	22.3107	1.52397	22.3107	1.17874
		17.7593	1.43623	22.3273	2.09236	22.3267	1.54241	22.3273	1.17747
		17.7427	1.44831	22.344	2.08092	22.344	1.56021	22.344	1.15585
		17.7253	1.45594	22.3607	2.06566	22.3613	1.55004	22.3607	1.15967
		17.7087	1.43369	22.378	2.08092	22.378	1.53987	22.378	1.15458
		17.6927	1.40826	22.3947	2.11334	22.3947	1.5564	22.3947	1.12979
		17.676	1.40953	22.412	2.11207	22.4113	1.56911	22.4113	1.1425
		17.6587	1.42097	22.428	2.09236	22.4273	1.56021	22.428	1.1851
		17.6427	1.40953	22.444	2.10381	22.444	1.5475	22.4447	1.18383
		17.6253	1.39427	22.4607	2.13114	22.4607	1.55131	22.4607	1.15331
		17.6087	1.41589	22.4773	2.12224	22.4767	1.55894	22.476	1.16475
		17.592	1.44323	22.494	2.10253	22.494	1.55767	22.4933	1.20227
		17.5747	1.41843	22.5107	2.11843	22.51	1.5564	22.51	1.19273
		17.5573	1.38092	22.5273	2.14005	22.5267	1.56784	22.5267	1.16094
		17.5413	1.38601	22.544	2.13242	22.5433	1.57674	22.544	1.16857
		17.5253	1.39809	22.56	2.11716	22.56	1.57547	22.56	1.19146
		17.5087	1.38092	22.576	2.12479	22.5773	1.5742	22.576	1.18128
		17.492	1.37583	22.5927	2.14386	22.5933	1.57928	22.5933	1.16603
		17.4747	1.39809	22.6093	2.14895	22.61	1.58501	22.6093	1.1762
		17.458	1.39682	22.626	2.14259	22.6253	1.57928	22.626	1.1851
		17.4413	1.36058	22.6433	2.13369	22.642	1.56021	22.642	1.1762
		17.4247	1.34214	22.66	2.1286	22.6587	1.54495	22.6587	1.16984
		17.408	1.35549	22.676	2.13114	22.6753	1.55767	22.676	1.17493
		17.3907	1.35803	22.692	2.13623	22.692	1.58056	22.692	1.18001
		17.3747	1.34786	22.708	2.12606	22.7087	1.57801	22.708	1.18383
		17.3567	1.33832	22.7247	2.11843	22.726	1.57038	22.7253	1.19527
		17.34	1.32434	22.7413	2.13369	22.7427	1.59136	22.7413	1.20481
		17.3227	1.31035	22.7587	2.14767	22.7587	1.6168	22.758	1.20099
		17.3067	1.31798	22.7753	2.14132	22.7747	1.61171	22.7753	1.20099
		17.2907	1.32179	22.7927	2.15022	22.7913	1.58882	22.792	1.21117
		17.274	1.2989	22.8093	2.17628	22.8087	1.58501	22.8087	1.21117
		17.2573	1.28937	22.8253	2.16993	22.826	1.58882	22.8253	1.19654
		17.24	1.31798	22.842	2.14259	22.8427	1.57674	22.842	1.19146
		17.2227	1.32434	22.858	2.15022	22.8587	1.57038	22.8587	1.19019
		17.206	1.29064	22.8747	2.18137	22.8747	1.59136	22.8747	1.1762
		17.19	1.28428	22.8907	2.18137	22.8913	1.61044	22.8913	1.17111
		17.174	1.31162	22.9073	2.16611	22.9073	1.60535	22.908	1.18637
		17.1573	1.30399	22.924	2.17883	22.9247	1.60027	22.9247	1.19654
		17.1407	1.25758	22.9413	2.1979	22.9413	1.60535	22.9413	1.194
		17.1233	1.25122	22.958	2.18264	22.958	1.60789	22.958	1.19273
		17.106	1.2881	22.9747	2.15975	22.9753	1.60154	22.9747	1.19781
		17.0887	1.28937	22.992	2.17374	22.9927	1.59009	22.9913	1.20608
		17.072	1.25758	23.0087	2.19536	23.01	1.57674	23.0087	1.21117
		17.056	1.26266	23.0253	2.19027	23.026	1.57674	23.026	1.20481
		17.0393	1.29064	23.0413	2.1801	23.0433	1.59009	23.0427	1.19146
		17.0227	1.27792	23.0587	2.18137	23.0593	1.59645	23.0587	1.18764
		17.0053	1.24168	23.0767	2.18264	23.0753	1.59772	23.076	1.19273
		16.9893	1.23787	23.0933	2.189	23.0927	1.61298	23.0933	1.19781
		16.9733	1.24868	23.11	2.20044	23.1093	1.63523	23.1093	1.194
		16.9573	1.23914	23.1267	2.1979	23.126	1.63905	23.1267	1.19273
		16.9407	1.22515	23.1433	2.18773	23.1427	1.62697	23.1427	1.20862
		16.9247	1.22643	23.16	2.19536	23.1593	1.62315	23.1593	1.22134
		16.9087	1.23405	23.176	2.20744	23.1767	1.62951	23.176	1.20989
		16.892	1.2277	23.1927	2.20299	23.1933	1.61807	23.1933	1.19654
		16.8747	1.21244	23.21	2.20172	23.21	1.59899	23.2107	1.20481
		16.8573	1.20862	23.228	2.21888	23.2273	1.61171	23.228	1.21117
		16.84	1.21498	23.2447	2.22651	23.244	1.64795	23.244	1.21371
		16.8227	1.21498	23.2607	2.21507	23.2607	1.65558	23.26	1.23151
		16.806	1.20608	23.2767	2.21507	23.2767	1.64541	23.2767	1.24423
		16.7893	1.19781	23.2933	2.22651	23.2933	1.64795	23.2933	1.22643
		16.7727	1.20227	23.3107	2.21888	23.31	1.64795	23.3107	1.21244
		16.756	1.20862	23.3273	2.20998	23.3267	1.62951	23.3273	1.2277
		16.7393	1.19972	23.344	2.2405	23.3433	1.61934	23.3433	1.23405
		16.7227	1.17747	23.36	2.26657	23.36	1.63905	23.36	1.21117
		16.706	1.17238	23.3767	2.23796	23.3767	1.65431	23.3773	1.19781
		16.6887	1.18256	23.3933	2.20426	23.394	1.63778	23.3947	1.21498
		16.6727	1.17874	23.4107	2.22143	23.4107	1.62824	23.4113	1.21752
		16.6567	1.17111	23.4273	2.24813	23.4273	1.65558	23.428	1.20481
		16.6407	1.18001	23.444	2.24431	23.444	1.68037	23.4447	1.2188
		16.6233	1.18256	23.46	2.24177	23.4607	1.66575	23.46	1.24296
		16.6053	1.15331	23.4767	2.26148	23.4767	1.65049	23.4767	1.23405
		16.5893	1.12216	23.4933	2.27292	23.4933	1.66194	23.494	1.2277
		16.5733	1.11834	23.5107	2.27038	23.5107	1.66702	23.5113	1.25758
		16.5567	1.13233	23.5273	2.27165	23.528	1.65304	23.528	1.26902
		16.5407	1.13742	23.5447	2.2742	23.5447	1.65431	23.5447	1.24168
		16.524	1.13233	23.5613	2.26657	23.5613	1.67847	23.562	1.24041
		16.5073	1.12979	23.578	2.27038	23.578	1.69182	23.578	1.27157
		16.4907	1.13106	23.594	2.28437	23.5947	1.67465	23.5947	1.26394
		16.4753	1.1247	23.6107	2.2831	23.6113	1.65431	23.6107	1.22897
		16.4593	1.11198	23.6273	2.26911	23.628	1.65812	23.6273	1.23151
		16.4427	1.1069	23.644	2.2742	23.6447	1.67211	23.644	1.25122
		16.4253	1.10944	23.6607	2.28818	23.6613	1.68037	23.6607	1.2366
		16.408	1.10563	23.6773	2.28818	23.678	1.68292	23.6773	1.22897
		16.3913	1.09482	23.6947	2.29454	23.6947	1.69055	23.694	1.26394
		16.3753	1.08973	23.7107	2.31298	23.7113	1.6969	23.7107	1.28047
		16.3587	1.09609	23.728	2.30789	23.728	1.69945	23.728	1.25758
		16.342	1.10118	23.7447	2.28945	23.7447	1.69563	23.7447	1.26012
		16.3253	1.09228	23.7613	2.29708	23.7607	1.688	23.7613	1.28682
		16.3087	1.091	23.778	2.31552	23.778	1.68165	23.778	1.26648
		16.2913	1.1069	23.7947	2.31171	23.7953	1.68165	23.7947	1.22007
		16.2747	1.10944	23.8113	2.29963	23.812	1.68292	23.8107	1.23151
		16.258	1.08465	23.8287	2.29963	23.8287	1.68292	23.828	1.26266
		16.2413	1.06812	23.8453	2.3009	23.8447	1.68928	23.8453	1.24677
		16.224	1.07193	23.8613	2.29836	23.8607	1.70072	23.862	1.23151
		16.208	1.06812	23.878	2.30535	23.8773	1.70708	23.8773	1.25758
		16.1913	1.04586	23.894	2.31552	23.894	1.70835	23.8933	1.27411
		16.174	1.04078	23.9107	2.31425	23.9113	1.71343	23.9113	1.25885
		16.158	1.05921	23.9267	2.30916	23.9273	1.71852	23.928	1.25885
		16.1413	1.07066	23.944	2.32061	23.944	1.70708	23.9447	1.27792
		16.1247	1.06557	23.9607	2.33968	23.96	1.69309	23.9613	1.28047
		16.1087	1.06812	23.9773	2.34604	23.9767	1.71089	23.9773	1.28047
		16.092	1.07829	23.9933	2.34604	23.9933	1.74459	23.9933	1.29445
		16.076	1.0732	24.0107	2.34222	24.0093	1.74077	24.0093	1.29191
		16.0587	1.05095	24.0267	2.33714	24.0267	1.71725	24.0267	1.26521
		16.0413	1.02806	24.0433	2.34477	24.0433	1.72234	24.044	1.26012
		16.0247	1.0128	24.0607	2.35812	24.06	1.74205	24.06	1.28301
		16.008	1.01407	24.078	2.34858	24.0767	1.73569	24.0773	1.28301
		15.992	1.0306	24.0953	2.33841	24.094	1.71216	24.0947	1.26902
		15.976	1.03696	24.1113	2.35685	24.1107	1.71216	24.1113	1.28682
		15.9593	1.01916	24.128	2.37974	24.128	1.73823	24.1273	1.30272
		15.9433	1.00199	24.1447	2.37846	24.1447	1.75603	24.144	1.2792
		15.9267	1.00327	24.1607	2.37846	24.1613	1.75603	24.1607	1.26521
		15.91	1.00327	24.1773	2.39499	24.178	1.75476	24.178	1.2881
		15.8927	0.99309	24.194	2.40453	24.1947	1.75603	24.194	1.30018
		15.8753	0.99182	24.2107	2.38609	24.2113	1.7484	24.2107	1.28428
		15.8587	1.00072	24.2273	2.36956	24.2273	1.74205	24.2267	1.28555
		15.842	1.00454	24.2433	2.37719	24.244	1.74713	24.2433	1.31416
		15.8253	0.99436	24.2593	2.38101	24.2607	1.75095	24.26	1.32052
		15.8087	0.98928	24.2753	2.36956	24.2767	1.74459	24.276	1.30526
		15.7927	0.99182	24.292	2.38228	24.2927	1.74332	24.292	1.30526
		15.776	0.98419	24.3087	2.42233	24.3087	1.7484	24.3093	1.31671
		15.7587	0.97275	24.3253	2.43123	24.3253	1.75349	24.326	1.30908
		15.7413	0.97783	24.3427	2.41089	24.3427	1.75603	24.342	1.29445
		15.724	0.98038	24.3593	2.41343	24.36	1.7573	24.3587	1.30018
		15.7073	0.96258	24.3753	2.42488	24.376	1.75858	24.376	1.30653
		15.69	0.9505	24.392	2.40072	24.3927	1.76239	24.392	1.30145
		15.6733	0.95558	24.408	2.37465	24.408	1.76112	24.4087	1.30145
		15.656	0.95685	24.4247	2.39118	24.4247	1.74967	24.4247	1.31162
		15.6393	0.95558	24.4407	2.41725	24.4413	1.74077	24.4413	1.32306
		15.6227	0.96512	24.458	2.42106	24.4587	1.75603	24.4573	1.32942
		15.6067	0.96766	24.4747	2.42233	24.4747	1.78337	24.4747	1.32052
		15.5893	0.94922	24.4913	2.43123	24.4913	1.78973	24.4913	1.29636
		15.5727	0.93778	24.508	2.42996	24.508	1.77701	24.508	1.28937
		15.5567	0.94795	24.5247	2.4236	24.524	1.77383	24.524	1.30526
		15.54	0.96003	24.5413	2.42488	24.5407	1.78591	24.5407	1.31543
		15.524	0.95304	24.5573	2.41852	24.5573	1.78464	24.5573	1.31162
		15.5067	0.94541	24.574	2.40835	24.574	1.76748	24.5733	1.31925
		15.4893	0.93651	24.5913	2.42869	24.5907	1.7662	24.5907	1.33069
		15.4727	0.90408	24.6087	2.46366	24.608	1.78719	24.608	1.33197
		15.456	0.87738	24.626	2.47002	24.6247	1.7999	24.6253	1.33069
		15.4393	0.89264	24.6427	2.46239	24.642	1.79227	24.6427	1.33959
		15.4227	0.92634	24.66	2.47129	24.6587	1.78337	24.6593	1.34404
		15.406	0.93778	24.6767	2.46493	24.6753	1.79354	24.676	1.33069
		15.3893	0.93905	24.692	2.44141	24.6927	1.80244	24.6927	1.32306
		15.3727	0.94668	24.708	2.44522	24.7093	1.791	24.7087	1.33832
		15.3567	0.93524	24.7253	2.47256	24.7253	1.77956	24.7247	1.35422
		15.34	0.9079	24.742	2.4751	24.742	1.79354	24.7413	1.35676
		15.3227	0.90154	24.7587	2.46493	24.758	1.81516	24.7587	1.35422
		15.306	0.91489	24.7747	2.48019	24.7747	1.81643	24.776	1.34786
		15.2893	0.91489	24.792	2.4999	24.792	1.80753	24.792	1.34087
		15.274	0.90281	24.8093	2.4929	24.808	1.81007	24.8087	1.35167
		15.258	0.90408	24.8253	2.48909	24.8247	1.82343	24.8247	1.36566
		15.2413	0.91743	24.8413	2.51134	24.842	1.82724	24.8413	1.35295
		15.2247	0.91743	24.8587	2.52151	24.8587	1.8177	24.8587	1.33069
		15.2073	0.899	24.8753	2.50244	24.8753	1.81897	24.876	1.33578
		15.19	0.88628	24.8927	2.49608	24.8933	1.8336	24.8927	1.35295
		15.1727	0.88882	24.91	2.51516	24.91	1.83741	24.91	1.34404
		15.1553	0.89137	24.9273	2.52279	24.9273	1.82978	24.9273	1.33069
		15.138	0.88374	24.9447	2.51643	24.944	1.8247	24.944	1.34659
		15.122	0.87357	24.9613	2.52279	24.9607	1.82597	24.9607	1.36693
		15.1053	0.87738	24.978	2.53296	24.978	1.83741	24.978	1.36058
		15.0887	0.88755	24.994	2.53169	24.994	1.85776	24.9947	1.35549
		15.072	0.87992	25.0107	2.53423	25.01	1.86284	25.0107	1.37456
		15.0553	0.86721	25.0273	2.54059	25.0273	1.84886	25.0267	1.38219
		15.0387	0.87357	25.044	2.5355	25.044	1.83996	25.044	1.36566
		15.0227	0.87738	25.0607	2.53169	25.0607	1.83868	25.0613	1.36566
		15.0067	0.8475	25.078	2.53932	25.0773	1.82978	25.078	1.38855
		14.9893	0.82843	25.0947	2.54377	25.094	1.82597	25.094	1.393
		14.9727	0.85258	25.11	2.53423	25.1107	1.85013	25.11	1.37583
		14.956	0.87229	25.1267	2.53677	25.1267	1.87874	25.1267	1.37075
		14.9393	0.85258	25.1427	2.55267	25.1433	1.88128	25.1433	1.38219
		14.9233	0.84114	25.16	2.5514	25.1607	1.87047	25.1607	1.38855
		14.9067	0.86149	25.178	2.53677	25.1787	1.88128	25.178	1.38601
		14.89	0.86975	25.1947	2.5514	25.1953	1.88891	25.1953	1.38346
		14.874	0.84114	25.212	2.58319	25.2127	1.86412	25.2127	1.38855
		14.8567	0.82588	25.2287	2.58446	25.2287	1.85013	25.2293	1.39173
		14.8413	0.84877	25.2453	2.56157	25.2447	1.87747	25.2453	1.37711
		14.8253	0.85767	25.2613	2.56157	25.2613	1.89654	25.2613	1.3593
		14.8073	0.83605	25.278	2.57683	25.2773	1.87747	25.2773	1.36058
		14.7913	0.83097	25.2947	2.57556	25.294	1.87047	25.2947	1.37838
		14.7747	0.8475	25.3113	2.56666	25.3113	1.89145	25.3113	1.38982
		14.758	0.84496	25.328	2.57301	25.328	1.89527	25.328	1.38728
		14.7413	0.82461	25.3447	2.587	25.3447	1.87492	25.3447	1.39427
		14.7253	0.8208	25.362	2.59145	25.3613	1.88001	25.3613	1.41207
		14.7087	0.83351	25.3787	2.587	25.378	1.90671	25.378	1.41335
		14.6927	0.82588	25.3947	2.59145	25.3947	1.90798	25.3953	1.393
		14.676	0.79981	25.4113	2.60417	25.4113	1.88637	25.4113	1.38601
		14.6593	0.79219	25.428	2.61688	25.4273	1.88764	25.428	1.4019
		14.6427	0.80999	25.4453	2.6207	25.444	1.9029	25.4447	1.40444
		14.6253	0.8208	25.4613	2.61307	25.4613	1.89654	25.462	1.39173
		14.608	0.81253	25.4787	2.60925	25.4787	1.88891	25.4787	1.39173
		14.5913	0.80744	25.4953	2.62451	25.496	1.90671	25.4953	1.40953
		14.576	0.80617	25.512	2.64041	25.512	1.92134	25.512	1.41716
		14.5593	0.79219	25.5293	2.6296	25.5287	1.9118	25.528	1.40953
		14.542	0.7782	25.5453	2.6207	25.5453	1.90036	25.5453	1.41462
		14.5253	0.78201	25.562	2.64549	25.562	1.894	25.562	1.43623
		14.5087	0.79219	25.5787	2.65948	25.578	1.894	25.5787	1.44196
		14.492	0.79473	25.5947	2.63341	25.5947	1.91307	25.5947	1.42225
		14.4753	0.79727	25.6107	2.62451	25.6113	1.93405	25.6113	1.42225
		14.4593	0.79346	25.6273	2.66457	25.628	1.92515	25.628	1.44958
		14.4427	0.77947	25.644	2.68936	25.644	1.90798	25.644	1.46103
		14.4267	0.77311	25.6593	2.66584	25.66	1.91816	25.6607	1.44704
		14.41	0.78201	25.6753	2.65439	25.676	1.93024	25.676	1.44196
		14.3933	0.78074	25.692	2.6811	25.6933	1.91434	25.692	1.44958
		14.3767	0.76103	25.7093	2.69953	25.71	1.90926	25.71	1.4445
		14.36	0.75467	25.7267	2.68491	25.7267	1.94295	25.7267	1.42225
		14.3427	0.77438	25.744	2.68364	25.744	1.96902	25.744	1.41589
		14.326	0.78456	25.7613	2.70589	25.7607	1.94804	25.7613	1.43115
		14.3093	0.77184	25.778	2.70844	25.778	1.93405	25.7773	1.43751
		14.2927	0.77057	25.794	2.69572	25.794	1.96457	25.794	1.42606
		14.2753	0.78201	25.8107	2.70716	25.8107	1.98301	25.8107	1.42097
		14.2587	0.7693	25.8267	2.72624	25.8267	1.9544	25.8267	1.43496
		14.2413	0.74196	25.8427	2.71861	25.8433	1.94295	25.8427	1.44831
		14.2247	0.73687	25.8587	2.69826	25.86	1.96584	25.8593	1.4445
		14.208	0.74323	25.8753	2.70081	25.8767	1.97029	25.876	1.44323
		14.1907	0.72797	25.8927	2.72369	25.8927	1.94422	25.8927	1.4623
		14.174	0.71335	25.9093	2.74086	25.9093	1.94168	25.9093	1.48519
		14.1573	0.73306	25.9267	2.73132	25.926	1.96584	25.926	1.48265
		14.1407	0.7623	25.9427	2.71479	25.9427	1.97156	25.9427	1.46357
		14.1247	0.75595	25.9587	2.72624	25.9587	1.94931	25.9587	1.46357
		14.108	0.73051	25.9753	2.75358	25.9747	1.93659	25.9747	1.47883
		14.092	0.73433	25.992	2.7523	25.992	1.95058	25.992	1.46866
		14.0747	0.74832	26.0087	2.73005	26.0087	1.96457	26.0087	1.43751
		14.0573	0.73687	26.026	2.73132	26.026	1.96584	26.026	1.43623
		14.0407	0.72161	26.0427	2.75739	26.0427	1.96584	26.0427	1.46357
		14.0227	0.7267	26.0593	2.76121	26.0593	1.97029	26.0593	1.47629
		14.0067	0.73179	26.076	2.74213	26.076	1.98174	26.0753	1.46866
		13.99	0.7267	26.0927	2.7523	26.092	1.99445	26.092	1.46866
		13.9747	0.72161	26.1087	2.78854	26.1087	1.99699	26.1087	1.47756
		13.9567	0.71716	26.1253	2.78982	26.1247	1.99318	26.1253	1.48837
		13.9393	0.71208	26.1413	2.76375	26.1413	1.99572	26.1413	1.49473
		13.9233	0.70063	26.158	2.76248	26.158	1.99572	26.158	1.49727
		13.9067	0.6841	26.1747	2.77774	26.1747	1.98046	26.1747	1.49091
		13.8907	0.67902	26.1913	2.77774	26.1907	1.97029	26.1913	1.48646
		13.8733	0.69046	26.208	2.77774	26.208	1.97792	26.2073	1.49981
		13.8567	0.70572	26.2253	2.79236	26.2247	1.98936	26.224	1.50235
		13.84	0.70826	26.2413	2.79236	26.2407	2.00335	26.2413	1.48837
		13.8233	0.69936	26.258	2.77901	26.2573	2.02306	26.2573	1.49345
		13.806	0.69809	26.2747	2.78346	26.274	2.02942	26.274	1.51889
		13.7893	0.70699	26.292	2.80253	26.292	2.00717	26.292	1.51889
		13.7727	0.70445	26.3087	2.81525	26.3093	1.98682	26.3093	1.50108
		13.756	0.6841	26.326	2.81525	26.326	1.99827	26.3267	1.50744
		13.7393	0.67393	26.344	2.81397	26.3427	2.02052	26.3427	1.5227
		13.7227	0.6841	26.36	2.81525	26.3593	2.01925	26.3587	1.50871
		13.706	0.69046	26.376	2.81397	26.3753	2.00717	26.3753	1.49091
		13.6887	0.6841	26.3913	2.81652	26.392	2.01352	26.3913	1.50108
		13.672	0.68792	26.408	2.82796	26.4087	2.02942	26.4087	1.5138
		13.6553	0.69809	26.4253	2.8375	26.426	2.03069	26.426	1.5049
		13.6387	0.69173	26.442	2.84131	26.442	2.02815	26.442	1.49981
		13.6227	0.67075	26.4587	2.8464	26.4587	2.02942	26.4573	1.51253
		13.6067	0.66566	26.4753	2.84513	26.4747	2.02942	26.4747	1.51507
		13.5907	0.68156	26.492	2.83368	26.4913	2.03705	26.492	1.50363
		13.574	0.68029	26.508	2.83368	26.5087	2.04468	26.5093	1.51253
		13.5573	0.65295	26.5253	2.84259	26.526	2.03578	26.5267	1.53287
		13.54	0.64532	26.542	2.8464	26.5427	2.02433	26.5433	1.52906
		13.524	0.67393	26.5593	2.85021	26.5593	2.03323	26.56	1.51634
		13.5067	0.68537	26.576	2.86802	26.5767	2.04341	26.5773	1.52016
		13.4907	0.66185	26.594	2.87819	26.594	2.04086	26.594	1.51761
		13.4733	0.64786	26.612	2.8731	26.6113	2.04595	26.6113	1.50871
		13.4567	0.65549	26.6293	2.86929	26.6287	2.06439	26.628	1.51761
		13.44	0.64659	26.6447	2.88518	26.6447	2.07202	26.644	1.5316
		13.4227	0.6218	26.6607	2.90426	26.6607	2.0682	26.6607	1.52143
		13.4053	0.61798	26.6773	2.90553	26.6773	2.07329	26.6773	1.5138
		13.39	0.6415	26.6933	2.89536	26.694	2.07583	26.6933	1.52779
		13.3733	0.65549	26.7107	2.89917	26.7107	2.05485	26.71	1.52651
		13.3567	0.65295	26.728	2.91697	26.7273	2.04213	26.7273	1.5049
		13.34	0.65422	26.7453	2.92778	26.744	2.07456	26.7447	1.50744
		13.3227	0.65676	26.762	2.91952	26.7607	2.10126	26.762	1.53414
		13.306	0.6415	26.778	2.9068	26.7773	2.08473	26.7787	1.54241
		13.2893	0.61925	26.7933	2.90553	26.794	2.0771	26.794	1.53605
		13.272	0.60781	26.8093	2.9157	26.81	2.10635	26.81	1.55894
		13.256	0.60272	26.8267	2.92079	26.8267	2.11207	26.8267	1.57674
		13.24	0.60018	26.8433	2.92333	26.8433	2.07583	26.8433	1.54877
		13.224	0.61162	26.8607	2.93414	26.8607	2.06248	26.8607	1.5316
		13.208	0.63133	26.878	2.94813	26.878	2.08728	26.878	1.57038
		13.1913	0.64532	26.8947	2.95321	26.8947	2.10381	26.8953	1.59009
		13.1747	0.64023	26.9113	2.95194	26.9113	2.09999	26.912	1.55894
		13.1587	0.61544	26.9273	2.95448	26.9273	2.10381	26.928	1.54114
		13.1413	0.59128	26.944	2.9583	26.944	2.11207	26.944	1.55258
		13.1247	0.58365	26.9607	2.96084	26.9607	2.09618	26.9607	1.5475
		13.108	0.59001	26.9773	2.9583	26.9773	2.07456	26.9773	1.53987
		13.0913	0.60272	26.994	2.95957	26.994	2.08219	26.994	1.56275
		13.0753	0.61162	27.0107	2.97546	27.0113	2.10381	27.0113	1.58056
		13.0587	0.60527	27.028	2.98818	27.028	2.11716	27.028	1.56403
		13.0427	0.60018	27.0447	2.97801	27.0447	2.1286	27.0447	1.56148
		13.026	0.60908	27.0613	2.96847	27.0613	2.13877	27.0613	1.58374
		13.0093	0.61289	27.0787	2.99072	27.078	2.1286	27.0773	1.57293
		12.9927	0.59891	27.0953	3.01361	27.094	2.10889	27.094	1.53414
		12.976	0.59509	27.1113	3.0009	27.1113	2.09999	27.1107	1.53859
		12.9593	0.60654	27.1273	2.98182	27.128	2.10253	27.128	1.57801
		12.942	0.59891	27.144	3.00598	27.1447	2.11461	27.1447	1.57801
		12.9253	0.57284	27.1607	3.04095	27.162	2.13369	27.162	1.55004
		12.9087	0.57284	27.1773	3.02569	27.178	2.14005	27.1787	1.55894
		12.8913	0.59636	27.194	2.98818	27.1947	2.12987	27.1947	1.58056
		12.8747	0.59128	27.2113	3.00598	27.2113	2.12987	27.2107	1.57547
		12.858	0.56521	27.2273	3.05367	27.228	2.14513	27.228	1.57801
		12.8413	0.57602	27.244	3.05367	27.2447	2.14005	27.2447	1.60281
		12.8253	0.60527	27.2607	3.02696	27.2613	2.1197	27.2613	1.59518
		12.8087	0.59764	27.2773	3.04222	27.2773	2.12351	27.278	1.5564
		12.792	0.57284	27.294	3.07337	27.2933	2.1464	27.294	1.55385
		12.7753	0.58492	27.3113	3.05875	27.3107	2.15276	27.31	1.58882
		12.7587	0.59509	27.328	3.03586	27.3273	2.14767	27.326	1.59645
		12.7427	0.56903	27.3447	3.06002	27.344	2.1623	27.3433	1.57166
		12.726	0.55122	27.3613	3.09499	27.3607	2.17883	27.3607	1.57293
		12.71	0.56521	27.378	3.081	27.3773	2.17756	27.3773	1.60281
		12.6927	0.56648	27.3953	3.05367	27.394	2.17883	27.394	1.60662
		12.676	0.54868	27.4113	3.06384	27.4113	2.18264	27.4107	1.58056
		12.6587	0.54741	27.4273	3.08228	27.4273	2.16738	27.428	1.56911
		12.642	0.5614	27.444	3.0702	27.444	2.1553	27.444	1.57928
		12.6253	0.56267	27.4607	3.06511	27.46	2.1712	27.4607	1.59009
		12.6087	0.55758	27.478	3.0899	27.4767	2.17628	27.4773	1.58628
		12.5913	0.56903	27.494	3.10771	27.494	2.15403	27.494	1.5742
		12.5747	0.57983	27.5107	3.10516	27.5107	2.15785	27.51	1.57547
		12.558	0.57411	27.5267	3.10389	27.5267	2.19536	27.5267	1.58628
		12.5413	0.56394	27.5433	3.11406	27.5433	2.2138	27.5433	1.59009
		12.5247	0.54614	27.56	3.12233	27.56	2.20426	27.56	1.59645
		12.5087	0.52007	27.576	3.11788	27.5767	2.20172	27.5767	1.62188
		12.492	0.52261	27.5927	3.11025	27.5927	2.20998	27.594	1.63269
		12.4753	0.55377	27.6087	3.11534	27.61	2.20044	27.61	1.61044
		12.4587	0.55377	27.6253	3.13123	27.6253	2.17883	27.626	1.60154
		12.4413	0.53088	27.642	3.13886	27.642	2.17501	27.6427	1.62443
		12.4247	0.54487	27.6587	3.13505	27.6593	2.18773	27.6587	1.62315
		12.4073	0.57602	27.6753	3.13886	27.676	2.19536	27.676	1.59136
		12.3907	0.5614	27.6927	3.15285	27.6927	2.19409	27.6927	1.58628
		12.374	0.52516	27.7093	3.15666	27.7093	2.19154	27.7087	1.61171
		12.3573	0.52516	27.726	3.1414	27.726	2.19917	27.726	1.61807
		12.3407	0.54487	27.7427	3.13123	27.7427	2.22143	27.742	1.60408
		12.324	0.53342	27.7587	3.14395	27.7593	2.22651	27.7593	1.60917
		12.3067	0.50608	27.7753	3.16429	27.776	2.1979	27.7753	1.62697
		12.29	0.50735	27.792	3.1751	27.792	2.18264	27.7913	1.62443
		12.2733	0.52961	27.8087	3.17383	27.8087	2.20871	27.808	1.62315
		12.2567	0.53851	27.8253	3.17256	27.8253	2.22524	27.8247	1.63396
		12.2393	0.53215	27.8413	3.17637	27.842	2.20998	27.8413	1.6257
		12.2227	0.53215	27.8573	3.18273	27.858	2.21125	27.8573	1.60662
		12.2067	0.53342	27.874	3.18019	27.874	2.2405	27.874	1.62315
		12.1893	0.52134	27.8913	3.18019	27.8907	2.24559	27.8907	1.65304
		12.1733	0.51117	27.9067	3.19417	27.9073	2.21888	27.9073	1.64286
		12.156	0.51753	27.924	3.20562	27.924	2.2138	27.924	1.62315
		12.14	0.52834	27.9413	3.2018	27.9407	2.24431	27.9413	1.63396
		12.1233	0.51753	27.9593	3.20689	27.9587	2.25766	27.9587	1.63778
		12.1067	0.49845	27.976	3.22151	27.9767	2.23414	27.976	1.61934
		12.09	0.50735	27.9933	3.21325	27.9933	2.23033	27.9927	1.62824
		12.0733	0.53596	28.01	3.2018	28.0093	2.25766	28.0093	1.66066
		12.056	0.53088	28.0273	3.21897	28.026	2.26402	28.0253	1.65304
		12.0393	0.49718	28.0433	3.24186	28.0427	2.24559	28.042	1.62315
		12.022	0.4921	28.0593	3.23296	28.0593	2.25067	28.0587	1.64032
		12.0053	0.51244	28.076	3.21897	28.0753	2.27292	28.076	1.67592
		11.9893	0.51244	28.0927	3.2355	28.092	2.27801	28.0927	1.65685
		11.9727	0.49337	28.1087	3.26093	28.1093	2.28182	28.1093	1.62315
		11.956	0.48828	28.1253	3.25839	28.126	2.29836	28.126	1.64159
		11.94	0.501	28.142	3.24059	28.142	2.31044	28.1427	1.66321
		11.924	0.50481	28.1593	3.25203	28.158	2.30408	28.16	1.63778
		11.9073	0.49464	28.176	3.28318	28.1747	2.28691	28.176	1.62824
		11.8907	0.48955	28.1933	3.28954	28.192	2.27165	28.1927	1.66829
		11.8733	0.501	28.21	3.27682	28.2087	2.26784	28.21	1.68292
		11.8567	0.50608	28.226	3.28445	28.2267	2.28182	28.2267	1.65558
		11.84	0.48701	28.2433	3.3048	28.2433	2.29327	28.2433	1.65812
		11.8233	0.46603	28.26	3.29971	28.2607	2.29073	28.2593	1.68546
		11.8067	0.47112	28.2767	3.287	28.2773	2.292	28.2767	1.67465
		11.79	0.48192	28.2933	3.3048	28.2933	2.31171	28.2933	1.64795
		11.7727	0.46984	28.3107	3.33595	28.31	2.31934	28.3107	1.66575
		11.756	0.45331	28.3267	3.33722	28.3267	2.29836	28.3273	1.69436
		11.7387	0.46603	28.3433	3.32197	28.3433	2.29073	28.344	1.67847
		11.7227	0.48574	28.36	3.33341	28.3607	2.30789	28.3593	1.66066
		11.7053	0.48065	28.3773	3.35503	28.3773	2.30408	28.3753	1.67465
		11.6887	0.46984	28.394	3.34994	28.3947	2.27674	28.3933	1.68419
		11.6727	0.47747	28.41	3.33214	28.4107	2.27928	28.4113	1.66957
		11.656	0.47874	28.4267	3.33722	28.4273	2.30535	28.428	1.67465
		11.64	0.45967	28.4433	3.35503	28.444	2.31171	28.444	1.69818
		11.6233	0.44823	28.46	3.36583	28.46	2.31298	28.4607	1.69945
		11.606	0.45713	28.4773	3.37346	28.4767	2.33459	28.4773	1.68928
		11.59	0.46476	28.494	3.38491	28.494	2.34477	28.494	1.69563
		11.574	0.46476	28.5113	3.39762	28.512	2.32951	28.5113	1.69818
		11.5573	0.46094	28.5287	3.41225	28.5287	2.31934	28.528	1.69055
		11.5413	0.46476	28.5447	3.41988	28.5453	2.32824	28.5453	1.70072
		11.5253	0.48065	28.5613	3.41479	28.5613	2.32824	28.562	1.71979
		11.508	0.48955	28.578	3.40716	28.578	2.31934	28.5787	1.71471
		11.4913	0.47112	28.5947	3.41352	28.5947	2.32697	28.5947	1.70072
		11.4747	0.45458	28.6113	3.41988	28.6107	2.3435	28.6113	1.70326
		11.458	0.46603	28.628	3.41098	28.6273	2.34985	28.628	1.70453
		11.4407	0.47366	28.644	3.40525	28.6447	2.35558	28.644	1.69055
		11.424	0.45331	28.6607	3.42369	28.6613	2.36193	28.6613	1.68546
		11.4067	0.43933	28.678	3.43132	28.678	2.35303	28.6773	1.70453
		11.3907	0.4584	28.694	3.41479	28.694	2.33968	28.694	1.72361
		11.3747	0.48065	28.7107	3.41098	28.7107	2.35303	28.7107	1.73187
		11.3587	0.47747	28.7273	3.44022	28.7273	2.36575	28.7273	1.73569
		11.3413	0.47239	28.7447	3.46247	28.744	2.35303	28.744	1.7306
		11.3253	0.48447	28.762	3.46756	28.7613	2.35176	28.7607	1.71725
		11.308	0.48065	28.778	3.479	28.7787	2.37846	28.778	1.71343
		11.2913	0.4495	28.7953	3.49299	28.7953	2.39627	28.796	1.71471
		11.2747	0.43424	28.812	3.48663	28.8113	2.39245	28.8127	1.70708
		11.258	0.44314	28.828	3.47519	28.8273	2.39499	28.8293	1.70835
		11.2413	0.44441	28.844	3.46883	28.8447	2.40707	28.8453	1.7306
		11.2247	0.43551	28.8613	3.47137	28.8613	2.40199	28.8613	1.73823
		11.208	0.43297	28.878	3.48918	28.878	2.38736	28.8773	1.72933
		11.1907	0.43933	28.8947	3.5127	28.8947	2.38482	28.8933	1.73442
		11.1733	0.44441	28.9113	3.52287	28.9113	2.38101	28.9107	1.75603
		11.1573	0.44441	28.928	3.52033	28.9267	2.36575	28.9273	1.75476
		11.1413	0.43678	28.9447	3.52287	28.9433	2.36066	28.944	1.73823
		11.1247	0.42979	28.9607	3.53305	28.96	2.37338	28.9613	1.73569
		11.1087	0.42725	28.9767	3.53813	28.9773	2.38101	28.9773	1.73696
		11.092	0.42216	28.9933	3.52669	28.994	2.38864	28.994	1.72806
		11.0747	0.41835	29.01	3.51779	29.01	2.41089	29.01	1.7395
		11.0587	0.42216	29.026	3.52287	29.026	2.4236	29.0267	1.77574
		11.0427	0.42725	29.0427	3.52923	29.0433	2.41979	29.0433	1.77828
		11.026	0.42343	29.06	3.53432	29.06	2.42996	29.0607	1.74586
		11.0093	0.41835	29.0773	3.54958	29.0773	2.44649	29.078	1.75095
		10.9927	0.42089	29.0947	3.57437	29.0953	2.43251	29.0947	1.77701
		10.976	0.42725	29.112	3.58836	29.1127	2.4058	29.112	1.75985
		10.9593	0.41962	29.128	3.58073	29.1287	2.41089	29.1287	1.74967
		10.9427	0.4158	29.1453	3.57691	29.1447	2.43123	29.144	1.78591
		10.9267	0.43678	29.1607	3.5909	29.1613	2.42742	29.16	1.791
		10.91	0.45713	29.1773	3.60044	29.178	2.41597	29.1767	1.75095
		10.8933	0.44823	29.1933	3.58963	29.194	2.43505	29.194	1.75349
		10.876	0.43424	29.2093	3.59472	29.2107	2.46493	29.21	1.791
		10.8593	0.43297	29.2267	3.62968	29.2273	2.46747	29.2267	1.78337
		10.8427	0.41453	29.2427	3.64494	29.2433	2.4573	29.2433	1.75858
		10.826	0.38083	29.26	3.63223	29.2593	2.45476	29.26	1.78464
		10.8087	0.37575	29.2767	3.63859	29.2753	2.4484	29.2767	1.81516
		10.7913	0.39673	29.2927	3.66211	29.292	2.44141	29.2927	1.78973
		10.774	0.40054	29.3087	3.66338	29.308	2.45094	29.3087	1.76748
		10.7573	0.39037	29.3253	3.64812	29.3247	2.45603	29.3253	1.78973
		10.7407	0.39673	29.342	3.64812	29.342	2.4484	29.342	1.79354
		10.724	0.41072	29.3593	3.65829	29.3587	2.45476	29.3587	1.76748
		10.7073	0.4069	29.376	3.66084	29.376	2.47129	29.3753	1.77701
		10.69	0.398	29.3927	3.66084	29.392	2.47383	29.392	1.80499
		10.6733	0.398	29.4093	3.6672	29.4087	2.47256	29.408	1.79354
		10.656	0.3891	29.4253	3.67737	29.4247	2.47765	29.4247	1.77701
		10.64	0.3732	29.4413	3.68881	29.442	2.46747	29.442	1.7999
		10.6227	0.38528	29.458	3.70344	29.4587	2.45221	29.458	1.81135
		10.6067	0.40563	29.4747	3.71869	29.4753	2.46366	29.4747	1.78719
		10.59	0.398	29.4913	3.73141	29.492	2.48528	29.4913	1.78337
		10.5733	0.39164	29.508	3.73268	29.5087	2.47383	29.508	1.80753
		10.556	0.41707	29.524	3.71488	29.524	2.45094	29.524	1.81516
		10.5393	0.42725	29.5407	3.70089	29.54	2.46493	29.5407	1.81262
		10.5227	0.39673	29.5567	3.71361	29.556	2.50371	29.5573	1.8177
		10.5067	0.37066	29.5733	3.73141	29.5733	2.51134	29.574	1.81135
		10.49	0.37829	29.5907	3.72378	29.59	2.49608	29.5907	1.79863
		10.4727	0.38401	29.608	3.72378	29.6073	2.50626	29.608	1.81897
		10.456	0.36939	29.6247	3.75239	29.6253	2.5266	29.6247	1.85267
		10.44	0.36558	29.642	3.76129	29.642	2.51897	29.642	1.84377
		10.4233	0.38401	29.6593	3.74349	29.6593	2.50371	29.6587	1.81643
		10.4073	0.39291	29.676	3.75621	29.6753	2.51389	29.6753	1.82343
		10.3907	0.38401	29.6927	3.79499	29.6927	2.52787	29.692	1.83233
		10.3733	0.37829	29.7087	3.79372	29.7087	2.52024	29.7087	1.8088
		10.3567	0.37702	29.7253	3.76256	29.7247	2.50498	29.7247	1.80372
		10.34	0.35922	29.742	3.77274	29.742	2.51389	29.7413	1.83487
		10.322	0.3465	29.7587	3.81279	29.7587	2.53423	29.7587	1.83868
		10.3053	0.36558	29.7753	3.82296	29.776	2.53805	29.7753	1.8177
		10.2893	0.37829	29.7913	3.80262	29.7927	2.52787	29.792	1.82978
		10.2733	0.36303	29.808	3.79626	29.8087	2.53296	29.808	1.85521
		10.2573	0.35413	29.8247	3.8077	29.8247	2.54186	29.8247	1.85013
		10.2407	0.36558	29.842	3.81279	29.842	2.52406	29.842	1.83868
		10.224	0.37066	29.8593	3.82296	29.8587	2.50498	29.858	1.84886
		10.2067	0.36812	29.8767	3.84521	29.876	2.52533	29.8753	1.8514
		10.19	0.37702	29.8933	3.85793	29.8927	2.55775	29.8927	1.83741
		10.1733	0.38656	29.91	3.85793	29.91	2.55267	29.91	1.8336
		10.156	0.37448	29.9273	3.86047	29.9273	2.53169	29.9273	1.84123
		10.1393	0.36176	29.944	3.85539	29.944	2.54059	29.944	1.84631
		10.122	0.36303	29.9607	3.84521	29.9607	2.5692	29.9613	1.85267
		10.106	0.3554	29.9773	3.85666	29.978	2.56666	29.9773	1.85649
		10.09	0.33887	29.9927	3.88209	29.9947	2.54186	29.9947	1.85013
		10.074	0.34523	30.0007	3.88908	30.0113	2.54059	30.0113	1.84886
		10.056	0.36558	30.0047	3.87955	30.028	2.55648	30.028	1.87365
		10.0387	0.36176	30.006	3.87573	30.0447	2.5514	30.044	1.89018
		10.022	0.34396	30.0067	3.86556	30.0607	2.53042	30.0607	1.87047
		10.006	0.35159	30.006	3.84521	30.0773	2.5355	30.0773	1.86284
		9.98933	0.36303	30.004	3.84521	30.094	2.56411	30.0947	1.88637
		9.97267	0.34396	29.9953	3.8681	30.1113	2.58446	30.1113	1.88764
		9.956	0.32298	29.9773	3.87319	30.128	2.58573	30.1267	1.8603
		9.93933	0.33442	29.956	3.84903	30.1447	2.58573	30.1433	1.86412
		9.92333	0.35159	29.936	3.83314	30.1607	2.59654	30.1607	1.89527
		9.90733	0.33633	29.916	3.82805	30.178	2.59908	30.178	1.89273
		9.89067	0.31662	29.898	3.81152	30.1947	2.57937	30.1947	1.87747
		9.87333	0.33188	29.88	3.80516	30.2113	2.56284	30.212	1.89527
		9.85733	0.34904	29.8627	3.83314	30.228	2.56793	30.228	1.91561
		9.84067	0.33061	29.846	3.84903	30.244	2.57428	30.2447	1.89018
		9.82467	0.31153	29.8287	3.80389	30.2607	2.56666	30.2613	1.86157
		9.80867	0.33315	29.8127	3.74158	30.278	2.57301	30.2773	1.87874
		9.792	0.36176	29.7967	3.71869	30.294	2.60798	30.294	1.90417
		9.774	0.35159	29.78	3.71869	30.3113	2.62578	30.3113	1.89273
		9.75667	0.32425	29.7613	3.70725	30.328	2.60162	30.328	1.87492
		9.74067	0.32806	29.744	3.69263	30.3447	2.57937	30.3447	1.88001
		9.724	0.34396	29.7273	3.68627	30.3613	2.60035	30.3613	1.88128
		9.708	0.33442	29.71	3.67737	30.3773	2.61688	30.3787	1.87238
		9.692	0.31281	29.6933	3.65702	30.3947	2.58954	30.3953	1.87492
		9.676	0.32043	29.6767	3.63986	30.412	2.5692	30.412	1.88255
		9.65867	0.3376	29.6593	3.62968	30.428	2.60035	30.428	1.88382
		9.642	0.32425	29.642	3.61061	30.4447	2.63214	30.4447	1.89527
		9.62533	0.30518	29.6267	3.57437	30.4613	2.62705	30.462	1.9118
		9.60867	0.31916	29.6107	3.54195	30.478	2.62324	30.4787	1.91307
		9.59133	0.33315	29.594	3.53177	30.4953	2.64676	30.4953	1.91053
		9.57467	0.31281	29.5773	3.5305	30.512	2.65948	30.5113	1.91561
		9.558	0.29246	29.56	3.52542	30.528	2.64549	30.528	1.91434
		9.542	0.30136	29.544	3.50761	30.544	2.64295	30.5447	1.90544
		9.52533	0.32171	29.528	3.49172	30.5607	2.66457	30.5613	1.90798
		9.50867	0.33061	29.5113	3.48918	30.5773	2.6722	30.578	1.92388
		9.492	0.32806	29.4947	3.48282	30.5947	2.65058	30.5953	1.92642
		9.47533	0.32043	29.4773	3.45739	30.6113	2.64804	30.612	1.91561
		9.45933	0.30518	29.46	3.42878	30.6287	2.6722	30.628	1.92006
		9.44267	0.295	29.444	3.4097	30.6453	2.67855	30.644	1.93405
		9.426	0.30136	29.4273	3.38872	30.6613	2.66202	30.6613	1.92769
		9.41	0.3039	29.4107	3.36202	30.6767	2.65185	30.6773	1.91689
		9.39333	0.28992	29.394	3.35121	30.6933	2.65566	30.6933	1.93532
		9.376	0.27784	29.3773	3.35948	30.7113	2.66711	30.71	1.9544
		9.35933	0.28165	29.3607	3.3563	30.728	2.67855	30.7267	1.94677
		9.34267	0.28419	29.3433	3.32578	30.7447	2.68237	30.744	1.93787
		9.326	0.28038	29.3267	3.29717	30.7613	2.67855	30.7607	1.94931
		9.30933	0.28674	29.3107	3.2959	30.7773	2.67982	30.7773	1.96075
		9.29267	0.30518	29.294	3.29208	30.7933	2.6811	30.7947	1.9544
		9.276	0.31535	29.2773	3.26665	30.8093	2.67601	30.8113	1.9455
		9.25933	0.31662	29.2607	3.24567	30.826	2.67982	30.828	1.94677
		9.242	0.31153	29.2433	3.24186	30.8433	2.69699	30.844	1.94931
		9.22533	0.3039	29.226	3.24059	30.8607	2.70589	30.86	1.94041
		9.208	0.29119	29.2087	3.24567	30.8773	2.6919	30.8773	1.93532
		9.19067	0.28419	29.192	3.24821	30.8933	2.67982	30.8927	1.94931
		9.17467	0.295	29.1753	3.22405	30.9107	2.68237	30.9093	1.96203
		9.158	0.29373	29.1587	3.18782	30.9267	2.68618	30.9267	1.95821
		9.142	0.26512	29.142	3.17383	30.9427	2.6811	30.9433	1.95948
		9.12467	0.25622	29.1253	3.16874	30.9593	2.68364	30.9593	1.96584
		9.108	0.28674	29.108	3.1414	30.976	2.70589	30.9753	1.9633
		9.09133	0.29882	29.0913	3.11406	30.9927	2.72369	30.992	1.95313
		9.074	0.27021	29.0753	3.11534	31.0093	2.72878	31.0087	1.94931
		9.05667	0.26639	29.058	3.12869	31.0253	2.73577	31.0253	1.95185
		9.04	0.295	29.0407	3.11406	31.0413	2.74467	31.042	1.95948
		9.024	0.29373	29.024	3.08355	31.058	2.7434	31.0587	1.97029
		9.00667	0.26385	29.008	3.06384	31.0747	2.73387	31.0753	1.97283
		8.99	0.27021	28.992	3.04858	31.0913	2.72751	31.092	1.97029
		8.97333	0.30263	28.9747	3.03332	31.108	2.72624	31.1087	1.97283
		8.95667	0.29246	28.958	3.02951	31.1247	2.72497	31.1247	1.98555
		8.94067	0.25622	28.9413	3.02823	31.1407	2.72115	31.1413	1.99191
		8.92333	0.26131	28.9247	3.00852	31.1573	2.71861	31.1573	1.98046
		8.90667	0.29119	28.9073	2.99327	31.1753	2.71861	31.174	1.97283
		8.89067	0.28038	28.8907	3.0009	31.192	2.72751	31.1913	1.98301
		8.874	0.25241	28.874	3.00471	31.208	2.74976	31.208	1.98809
		8.85733	0.26385	28.8573	2.97801	31.2247	2.76629	31.224	1.97665
		8.84067	0.28292	28.84	2.9405	31.2413	2.76375	31.24	1.97538
		8.82333	0.26512	28.8227	2.92905	31.258	2.76375	31.2573	1.99191
		8.80667	0.24096	28.806	2.94431	31.2753	2.77392	31.2747	1.99827
		8.79067	0.24478	28.7893	2.94813	31.292	2.76883	31.292	1.99064
		8.77333	0.26385	28.7733	2.92778	31.3087	2.74849	31.3087	1.98809
		8.75667	0.27148	28.7567	2.90298	31.3253	2.74467	31.326	2.00335
		8.74067	0.26385	28.7407	2.89663	31.3427	2.75866	31.3427	2.01797
		8.72333	0.25368	28.724	2.8979	31.36	2.76375	31.3587	2.01543
		8.706	0.26385	28.7073	2.889	31.3767	2.76629	31.3753	2.00589
		8.68933	0.28674	28.6907	2.86293	31.392	2.78727	31.3913	2.01225
		8.67267	0.27911	28.6733	2.83241	31.4087	2.80762	31.408	2.01797
		8.656	0.23905	28.6567	2.8127	31.4247	2.79999	31.4253	2.00589
		8.64	0.21617	28.64	2.81016	31.4413	2.78346	31.442	2.00335
		8.62333	0.23905	28.624	2.80762	31.458	2.78982	31.458	2.02052
		8.60733	0.26258	28.608	2.79744	31.4753	2.80507	31.4753	2.02306
		8.59067	0.25113	28.5913	2.78982	31.492	2.78727	31.492	2.00971
		8.574	0.23651	28.5747	2.79109	31.5087	2.76121	31.5093	2.01098
		8.55733	0.25368	28.558	2.79236	31.5253	2.77519	31.526	2.02942
		8.54133	0.26894	28.542	2.78346	31.5427	2.80762	31.5427	2.03578
		8.524	0.25622	28.5253	2.76248	31.5593	2.81143	31.56	2.02052
		8.50667	0.24859	28.508	2.74213	31.5767	2.79999	31.5767	2.00589
		8.49	0.26004	28.4907	2.72751	31.5933	2.8127	31.5933	2.01225
		8.47267	0.25368	28.474	2.72115	31.61	2.84386	31.61	2.02052
		8.45533	0.21617	28.4573	2.71734	31.6273	2.86547	31.6267	2.01925
		8.43867	0.19328	28.4407	2.70589	31.644	2.86293	31.644	2.02815
		8.422	0.21362	28.424	2.69699	31.6607	2.84513	31.6607	2.05485
		8.40533	0.24732	28.4073	2.70462	31.678	2.83623	31.6773	2.07329
		8.38933	0.24986	28.3907	2.70589	31.694	2.84259	31.694	2.06248
		8.37333	0.23142	28.3733	2.68364	31.7107	2.84767	31.7107	2.05231
		8.35667	0.23524	28.3567	2.66202	31.7273	2.83368	31.728	2.05485
		8.34067	0.25368	28.3407	2.65185	31.744	2.81779	31.7447	2.05104
		8.324	0.25113	28.324	2.63214	31.7607	2.84004	31.7613	2.03323
		8.30667	0.23015	28.3073	2.61943	31.7773	2.8731	31.778	2.03578
		8.29067	0.2238	28.2907	2.62833	31.794	2.86039	31.7947	2.06248
		8.274	0.2327	28.2733	2.63468	31.8107	2.82542	31.8107	2.06947
		8.25733	0.22634	28.2573	2.61943	31.828	2.83368	31.828	2.04976
		8.24	0.20727	28.2413	2.60544	31.846	2.85784	31.8453	2.04976
		8.22333	0.20981	28.224	2.60035	31.8627	2.84767	31.8627	2.06693
		8.20733	0.22761	28.2073	2.58573	31.8787	2.83368	31.8787	2.06121
		8.19067	0.22125	28.1913	2.56411	31.8947	2.85784	31.8953	2.04341
		8.17467	0.20345	28.1753	2.55775	31.9107	2.88391	31.9107	2.04595
		8.15733	0.21744	28.1587	2.56538	31.9267	2.87692	31.9273	2.05867
		8.14133	0.24096	28.1427	2.56411	31.9433	2.87183	31.9433	2.06248
		8.12467	0.22761	28.126	2.55394	31.96	2.88264	31.96	2.06248
		8.108	0.20854	28.1087	2.54504	31.9773	2.89154	31.9773	2.06947
		8.092	0.21744	28.0927	2.5266	31.994	2.88773	31.9947	2.0771
		8.076	0.2327	28.076	2.50498	32.0113	2.88137	32.0113	2.08219
		8.05867	0.2238	28.0593	2.4999	32.0273	2.88518	32.028	2.08855
		8.042	0.20981	28.0427	2.49608	32.044	2.90171	32.044	2.09109
		8.02533	0.20472	28.0267	2.47383	32.0607	2.91697	32.0607	2.08728
		8.00933	0.20472	28.01	2.46493	32.0773	2.91189	32.0773	2.09109
		7.99267	0.20981	27.9933	2.47637	32.0947	2.89154	32.094	2.11207
		7.976	0.22507	27.9773	2.46747	32.1113	2.89027	32.1113	2.12097
		7.95867	0.22252	27.96	2.44013	32.128	2.91316	32.1287	2.10381
		7.94133	0.19836	27.9433	2.44141	32.1447	2.92333	32.1447	2.09745
		7.92467	0.19582	27.9267	2.45476	32.1613	2.91316	32.1613	2.11589
		7.908	0.21744	27.9093	2.43378	32.178	2.9157	32.1773	2.12224
		7.89133	0.20981	27.892	2.39944	32.1947	2.92778	32.194	2.10508
		7.87533	0.17993	27.8767	2.39118	32.2107	2.92079	32.21	2.10126
		7.858	0.19328	27.86	2.39754	32.2267	2.90934	32.2267	2.12224
		7.842	0.22761	27.8433	2.39372	32.2433	2.91061	32.244	2.14005
		7.82467	0.21744	27.8267	2.38609	32.26	2.91443	32.2607	2.13496
		7.808	0.18883	27.8093	2.38355	32.2773	2.91061	32.2773	2.13114
		7.792	0.20218	27.7933	2.36956	32.294	2.92206	32.2933	2.13623
		7.77533	0.22634	27.776	2.35303	32.31	2.95194	32.3107	2.13114
		7.75867	0.21998	27.7593	2.35558	32.3267	2.96593	32.3273	2.11016
		7.742	0.21108	27.7427	2.36193	32.3433	2.95067	32.3433	2.10508
		7.72533	0.22252	27.726	2.33968	32.36	2.93922	32.36	2.11461
		7.70867	0.22507	27.7093	2.31806	32.3767	2.94685	32.3773	2.10889
		7.692	0.20599	27.6927	2.31934	32.3947	2.94558	32.3947	2.10126
		7.67533	0.19836	27.676	2.32188	32.4113	2.93159	32.4113	2.11716
		7.658	0.21617	27.6593	2.30408	32.4273	2.93159	32.4273	2.14259
		7.64133	0.21617	27.6433	2.28945	32.444	2.94431	32.444	2.15022
		7.624	0.18501	27.6267	2.28818	32.4607	2.94558	32.4607	2.1375
		7.60733	0.16721	27.61	2.28564	32.4773	2.94813	32.4767	2.12351
		7.59067	0.1812	27.5933	2.2742	32.4933	2.9583	32.4933	2.12479
		7.574	0.19964	27.576	2.26275	32.5093	2.96338	32.51	2.1375
		7.55733	0.19836	27.5593	2.25321	32.5267	2.96466	32.526	2.15149
		7.54067	0.19201	27.542	2.2405	32.5433	2.97356	32.5433	2.15276
		7.524	0.19709	27.5247	2.22905	32.5607	2.97928	32.56	2.13623
		7.508	0.20599	27.5087	2.23796	32.5773	2.97674	32.576	2.13242
		7.49133	0.19455	27.492	2.2494	32.594	2.97546	32.5933	2.15276
		7.47533	0.17103	27.4753	2.23414	32.61	2.97546	32.6093	2.16611
		7.45933	0.17866	27.458	2.21761	32.626	2.96593	32.6253	2.15785
		7.44267	0.20218	27.442	2.23923	32.642	2.96084	32.642	2.16357
		7.42533	0.19455	27.4253	2.26021	32.6587	2.98055	32.6587	2.18137
		7.408	0.17484	27.408	2.23541	32.6753	3.00217	32.676	2.16993
		7.39133	0.19582	27.3913	2.20172	32.692	3.0009	32.6927	2.14767
		7.37467	0.21871	27.3733	2.20299	32.7087	3.00598	32.7087	2.16738
		7.356	0.20091	27.3567	2.21252	32.7253	3.03078	32.7253	2.20426
		7.33867	0.1723	27.34	2.19536	32.742	3.02696	32.742	2.20172
		7.322	0.17866	27.324	2.16611	32.7587	2.99327	32.7587	2.17883
		7.306	0.1901	27.308	2.15658	32.7753	2.99708	32.7753	2.19282
		7.29	0.17611	27.2913	2.16484	32.792	3.02951	32.792	2.22397
		7.27333	0.16721	27.2747	2.16866	32.8087	3.0187	32.8087	2.20998
		7.25733	0.17866	27.2573	2.15658	32.8253	2.99708	32.8253	2.1712
		7.24067	0.17866	27.24	2.1375	32.842	3.02951	32.842	2.18137
		7.224	0.1634	27.2227	2.12479	32.858	3.06765	32.858	2.21634
		7.20733	0.16848	27.2067	2.12224	32.874	3.04476	32.8747	2.20426
		7.19	0.18883	27.19	2.10508	32.8913	3.01107	32.8913	2.1712
		7.17333	0.18374	27.1733	2.08092	32.908	3.02823	32.9073	2.18264
		7.156	0.16721	27.156	2.08728	32.9247	3.05875	32.924	2.20871
		7.14	0.16848	27.14	2.10889	32.9413	3.05112	32.9407	2.19409
		7.124	0.17738	27.1233	2.0949	32.9587	3.02696	32.958	2.1712
		7.10733	0.17484	27.1067	2.06693	32.976	3.02569	32.9753	2.18519
		7.09133	0.16721	27.0907	2.07202	32.9927	3.03968	32.9927	2.20744
		7.07467	0.16594	27.0733	2.08219	33.0093	3.04604	33.0093	2.20172
		7.05733	0.17103	27.0573	2.06248	33.0267	3.04731	33.026	2.19282
		7.03933	0.17738	27.0407	2.04976	33.0427	3.04858	33.0427	2.20426
		7.022	0.16721	27.024	2.05739	33.0587	3.05494	33.0593	2.21507
		7.00533	0.14242	27.0067	2.04722	33.0753	3.06511	33.076	2.20299
		6.98933	0.13479	26.99	2.02052	33.0927	3.0721	33.0927	2.19154
		6.97267	0.15831	26.9733	2.02306	33.1087	3.07973	33.1093	2.20172
		6.956	0.17738	26.9573	2.04976	33.126	3.09499	33.126	2.21761
		6.94	0.16212	26.9413	2.05231	33.1427	3.09881	33.1427	2.21634
		6.924	0.1386	26.9253	2.02815	33.1593	3.08228	33.1587	2.20299
		6.90733	0.15068	26.9087	2.00971	33.176	3.0702	33.1753	2.1979
		6.89133	0.1723	26.8913	1.99827	33.192	3.08355	33.1927	2.20299
		6.874	0.16594	26.8747	1.98428	33.2087	3.10262	33.21	2.20553
		6.85733	0.15068	26.858	1.98301	33.2253	3.10644	33.2267	2.19917
		6.84	0.15704	26.8407	1.98809	33.2427	3.10135	33.2433	2.20299
[truncated: 4,016 more rows]

## Sheet: Fig.2h
H	Comparison of density and synthesis temperature of common light-weight materials
Density (mg cm-3)	Temperature (oC)
7	120
24	900
8.1	800
6.2	1000
0.7	1200
8.9	400
14	600
6.9	750
27	95
30.4	1700
20	180
25	120
12	180
2.1	1050

## Sheet: Fig.3c
C
Solvents	Absorption capacity (wt%)
Cyclohexane	9829
Methanol	10336
Hexane	10591
THF	10625
Ethyl acetate	10861
DMA	11927
Ethanol	11930
Acetone	12575
DMF	13150
Dioxane	13993
Toluene	14180
Ethylene glycol	15975
Chloroform	17638
Silicone oil	18929
DMSO	19057
Phenoxin	24020

## Sheet: Fig.3d
D
Cycle number	measurement1	measurement2	measurement3	average	std
1	11930	12030	11000	11653.3	568.008
2	10880	11600	10160	10880	720
3	10800	9900	9540	10080	648.999
4	9800	9810	9000	9536.67	464.794
5	9700	9870	8700	9423.33	632.166
6	9980	9800	9530	9770	226.495
7	10020	9500	8860	9460	581.034
8	9930	9400	9300	9543.33	338.575
9	9620	9350	10270	9746.67	472.899
10	10140	9200	9860	9733.33	482.632
11	9020	9730	9320	9356.67	356.417
12	9900	8600	9360	9286.67	653.095
13	9120	10000	9750	9623.33	453.468
14	10380	10000	10160	10180	190.788
15	10480	9900	9800	10060	367.151
16	10400	9200	10050	9883.33	617.117
17	10170	9100	9940	9736.67	563.235
18	9980	10120	10180	10093.3	102.632
19	10360	9760	8860	9660	754.983
20	10320	9940	10100	10120	190.788

## Sheet: Fig.4a
A	CV
COF		rGO		COF/rGO
Potential (V)	Current density (A/g)	Potential (V)	Current density (A/g)	Potential (V)	Current density (A/g)
-0.0006795	-0.10727	-0.0003931	-5.29	-0.0007114	-12.1417
0.00429	-0.09657	0.00459	-4.62333	0.0097	-9.325
0.0093	-0.08785	0.0096	-4.07333	0.01971	-7.445
0.01426	-0.08077	0.01451	-3.6	0.02969	-5.96167
0.01927	-0.0744	0.01961	-3.17433	0.03961	-4.73667
0.0244	-0.06853	0.02461	-2.79033	0.04964	-3.71167
0.02941	-0.06365	0.02965	-2.43967	0.05966	-2.83917
0.03439	-0.05902	0.03461	-2.11433	0.06962	-2.09583
0.03932	-0.05475	0.03952	-1.813	0.07965	-1.45833
0.04436	-0.05087	0.04458	-1.532	0.08963	-0.90833
0.0494	-0.04718	0.04957	-1.26967	0.09961	-0.42883
0.05439	-0.0439	0.05453	-1.02167	0.1097	-0.00885
0.05939	-0.04105	0.05956	-0.78967	0.1196	0.36575
0.06438	-0.03795	0.06456	-0.56933	0.1297	0.70367
0.06939	-0.03535	0.06966	-0.36067	0.1397	1.0125
0.07435	-0.0328	0.07458	-0.16333	0.1496	1.29667
0.07936	-0.03062	0.07959	0.02441	0.1597	1.56167
0.08436	-0.02845	0.08458	0.20243	0.1697	1.81167
0.08934	-0.02615	0.08959	0.37267	0.1797	2.0475
0.09438	-0.02437	0.09447	0.535	0.1897	2.27333
0.09932	-0.02244	0.09957	0.69067	0.1996	2.495
0.1044	-0.02097	0.1046	0.83833	0.2097	2.7125
0.1094	-0.0193	0.1096	0.979	0.2196	2.92833
0.1144	-0.01775	0.1146	1.11467	0.2296	3.14417
0.1193	-0.01646	0.1195	1.24333	0.2396	3.36333
0.1244	-0.01498	0.1246	1.36833	0.2496	3.58167
0.1294	-0.01377	0.1296	1.48633	0.2596	3.80167
0.1344	-0.0124	0.1345	1.6	0.2696	4.02
0.1394	-0.01151	0.1396	1.709	0.2796	4.23667
0.1444	-0.01037	0.1446	1.81333	0.2896	4.45
0.1494	-0.00942	0.1496	1.91233	0.2996	4.6575
0.1543	-0.00851	0.1546	2.008	0.3096	4.85583
0.1594	-0.00755	0.1596	2.099	0.3196	5.04417
0.1643	-0.00678	0.1645	2.18633	0.3296	5.22083
0.1694	-0.00594	0.1695	2.27	0.3397	5.3825
0.1744	-0.00523	0.1745	2.34933	0.3496	5.52917
0.1793	-0.00445	0.1796	2.42533	0.3596	5.66167
0.1844	-0.00384	0.1846	2.49767	0.3696	5.77833
0.1894	-0.0032	0.1896	2.56633	0.3796	5.8825
0.1944	-0.00265	0.1946	2.63267	0.3896	5.9775
0.1993	-0.00202	0.1995	2.695	0.3996	6.06417
0.2044	-0.00151	0.2046	2.75467	0.4096	6.14333
0.2094	-0.00108	0.2096	2.81067	0.4196	6.21833
0.2144	-0.0005125	0.2145	2.864	0.4296	6.28917
0.2193	-0.000183425	0.2195	2.91467	0.4396	6.35917
0.2244	0.00039	0.2246	2.96133	0.4496	6.42833
0.2294	0.000808	0.2296	3.00633	0.4596	6.49917
0.2344	0.00124	0.2346	3.04833	0.4696	6.5675
0.2394	0.00172	0.2396	3.08767	0.4796	6.63917
0.2444	0.00197	0.2445	3.124	0.4897	6.71083
0.2494	0.00234	0.2495	3.15833	0.4996	6.7825
0.2544	0.00258	0.2545	3.19067	0.5096	6.85167
0.2594	0.00298	0.2596	3.21867	0.5196	6.92
0.2644	0.0033	0.2646	3.246	0.5297	6.98333
0.2694	0.00358	0.2697	3.26967	0.5397	7.03917
0.2744	0.00407	0.2746	3.29267	0.5496	7.08583
0.2794	0.00413	0.2795	3.312	0.5597	7.12333
0.2844	0.00463	0.2846	3.33	0.5697	7.1475
0.2894	0.00476	0.2896	3.34667	0.5796	7.15917
0.2945	0.0051	0.2946	3.36	0.5897	7.155
0.2994	0.0052	0.2995	3.37	0.5996	7.1375
0.3045	0.00565	0.3046	3.38	0.6097	7.10333
0.3094	0.00567	0.3096	3.38667	0.6197	7.0525
0.3144	0.00602	0.3146	3.39333	0.6296	6.98667
0.3194	0.00618	0.3195	3.39667	0.6396	6.90583
0.3244	0.00653	0.3246	3.4	0.6497	6.80917
0.3294	0.0066	0.3295	3.4	0.6596	6.6975
0.3344	0.00676	0.3345	3.4	0.6696	6.57083
0.3394	0.00693	0.3396	3.39667	0.6796	6.43417
0.3444	0.00718	0.3446	3.39333	0.6897	6.28417
0.3494	0.00755	0.3497	3.38667	0.6997	6.12667
0.3544	0.00747	0.3546	3.38	0.7096	5.96083
0.3594	0.0078	0.3596	3.37333	0.7197	5.78917
0.3644	0.00781	0.3646	3.36333	0.7296	5.615
0.3694	0.0081	0.3696	3.35333	0.7397	5.43833
0.3744	0.00822	0.3745	3.34	0.7497	5.26583
0.3794	0.00834	0.3796	3.32733	0.7596	5.10167
0.3845	0.00853	0.3846	3.31233	0.7697	4.94667
0.3894	0.00873	0.3896	3.29633	0.7796	4.80333
0.3945	0.00898	0.3946	3.28033	0.7896	4.67167
0.3994	0.00916	0.3995	3.263	0.7997	4.55333
0.4044	0.00924	0.4046	3.24367	0.8097	4.445
0.4094	0.00938	0.4096	3.22433	0.8196	4.34833
0.4145	0.0095	0.4145	3.204	0.8296	4.26083
0.4194	0.0097	0.4196	3.18233	0.8396	4.18333
0.4244	0.01001	0.4247	3.16067	0.8497	4.11667
0.4294	0.01011	0.4296	3.13733	0.8596	4.06333
0.4344	0.01023	0.4346	3.11367	0.8697	4.02333
0.4394	0.01044	0.4396	3.09	0.8796	4.00417
0.4445	0.01075	0.4446	3.06533	0.8897	4.0075
0.4494	0.01077	0.4496	3.04033	0.8997	4.0375
0.4544	0.01117	0.4545	3.01433	0.9096	4.09917
0.4594	0.0113	0.4596	2.98767	0.9197	4.19083
0.4645	0.0115	0.4646	2.961	0.9297	4.30917
0.4695	0.01179	0.4697	2.934	0.9396	4.44417
0.4744	0.01196	0.4746	2.90733	0.9497	4.58167
0.4794	0.01201	0.4796	2.88033	0.9596	4.70667
0.4845	0.01229	0.4846	2.85267	0.9697	4.80333
0.4895	0.01265	0.4896	2.82567	0.9797	4.86083
0.4945	0.01269	0.4946	2.79867	0.9896	4.8725
0.4994	0.01307	0.4996	2.77133	0.9997	4.84083
0.5045	0.0134	0.5046	2.74433	1.01	4.77083
0.5094	0.01353	0.5097	2.71733	1.02	4.6725
0.5145	0.01374	0.5146	2.691	1.03	4.55667
0.5195	0.01402	0.5196	2.665	1.04	4.4325
0.5244	0.01433	0.5246	2.639	1.05	4.31083
0.5294	0.01455	0.5296	2.61333	1.06	4.19833
0.5344	0.01495	0.5346	2.58867	1.07	4.10167
0.5394	0.01527	0.5396	2.56433	1.08	4.02333
0.5445	0.01564	0.5446	2.541	1.09	3.96417
0.5495	0.01578	0.5497	2.51767	1.1	3.925
0.5545	0.0161	0.5546	2.49533	1.11	3.90417
0.5595	0.0164	0.5597	2.474	1.12	3.90167
0.5645	0.01679	0.5646	2.453	1.13	3.91417
0.5695	0.01723	0.5696	2.433	1.14	3.93917
0.5745	0.01763	0.5746	2.41367	1.15	3.97333
0.5794	0.01777	0.5796	2.39567	1.16	4.01583
0.5845	0.01809	0.5846	2.378	1.17	4.06
0.5895	0.01853	0.5897	2.361	1.18	4.10583
0.5945	0.0188	0.5946	2.345	1.19	4.14833
0.5995	0.01921	0.5996	2.33	1.2	4.18833
0.6044	0.01979	0.6046	2.316	1.21	4.2225
0.6095	0.01988	0.6096	2.30233	1.22	4.255
0.6145	0.02029	0.6146	2.29033	1.23	4.2825
0.6195	0.02088	0.6197	2.27833	1.24	4.31
0.6245	0.02108	0.6246	2.26733	1.25	4.33667
0.6294	0.02143	0.6297	2.25667	1.26	4.36333
0.6344	0.02196	0.6346	2.247	1.27	4.38917
0.6394	0.02224	0.6397	2.23833	1.28	4.40917
0.6445	0.02269	0.6446	2.23033	1.29	4.42083
0.6495	0.02311	0.6497	2.223	1.3	4.425
0.6545	0.02357	0.6546	2.21633	1.31	4.41667
0.6594	0.02417	0.6596	2.21	1.32	4.39917
0.6645	0.02455	0.6646	2.20433	1.33	4.37167
0.6695	0.02486	0.6697	2.19833	1.34	4.33583
0.6745	0.02527	0.6746	2.19433	1.35	4.29167
0.6794	0.0257	0.6795	2.19	1.36	4.24583
0.6845	0.02622	0.6846	2.18633	1.37	4.19667
0.6895	0.02685	0.6896	2.18267	1.38	4.15
0.6945	0.02735	0.6946	2.18	1.39	4.105
0.6995	0.02775	0.6996	2.17767	1.4	4.06583
0.7045	0.0283	0.7047	2.17533	1.41	4.0325
0.7095	0.02887	0.7098	2.173	1.42	4.00583
0.7145	0.02955	0.7146	2.17133	1.43	3.99
0.7195	0.03022	0.7197	2.17067	1.44	3.98667
0.7245	0.03075	0.7247	2.16933	1.45	3.99833
0.7295	0.03127	0.7297	2.16833	1.46	4.0275
0.7345	0.03192	0.7346	2.168	1.47	4.07917
0.7395	0.03252	0.7397	2.16733	1.48	4.15583
0.7445	0.0329	0.7447	2.16733	1.49	4.2625
0.7495	0.0335	0.7497	2.16633	1.5	4.40417
0.7545	0.03403	0.7547	2.16833	1.489	2.9475
0.7595	0.03442	0.7597	2.16733	1.479	2.225
0.7645	0.03497	0.7647	2.16867	1.469	1.72167
0.7695	0.03562	0.7696	2.16933	1.459	1.33917
0.7745	0.03587	0.7747	2.16933	1.449	1.0375
0.7795	0.03632	0.7797	2.171	1.439	0.79467
0.7845	0.0368	0.7848	2.17167	1.429	0.59575
0.7895	0.03702	0.7898	2.17233	1.419	0.42958
0.7945	0.03755	0.7947	2.173	1.409	0.28925
0.7995	0.0379	0.7997	2.17433	1.399	0.169
0.8045	0.03822	0.8047	2.17567	1.389	0.06441
0.8095	0.03843	0.8096	2.177	1.379	-0.02734
0.8145	0.0387	0.8146	2.178	1.369	-0.11075
0.8195	0.0391	0.8196	2.17933	1.359	-0.1865
0.8245	0.03942	0.8247	2.18067	1.349	-0.25658
0.8295	0.03957	0.8297	2.18133	1.339	-0.32192
0.8345	0.04	0.8346	2.18333	1.329	-0.38392
0.8394	0.04018	0.8397	2.184	1.319	-0.44325
0.8445	0.04045	0.8446	2.186	1.309	-0.50067
0.8495	0.04072	0.8496	2.18733	1.299	-0.55508
0.8545	0.0407	0.8547	2.18933	1.289	-0.609
0.8594	0.04105	0.8597	2.19067	1.279	-0.66017
0.8646	0.04137	0.8647	2.192	1.269	-0.71033
0.8695	0.04143	0.8698	2.193	1.259	-0.75933
0.8745	0.04175	0.8747	2.19567	1.249	-0.806
0.8795	0.0419	0.8797	2.19733	1.239	-0.85167
0.8844	0.04188	0.8846	2.19867	1.229	-0.89583
0.8895	0.04208	0.8896	2.20067	1.219	-0.9375
0.8944	0.0424	0.8946	2.202	1.209	-0.98
0.8995	0.0424	0.8997	2.204	1.199	-1.02
0.9045	0.04262	0.9047	2.20567	1.189	-1.05833
0.9094	0.04282	0.9098	2.20767	1.179	-1.095
0.9145	0.04297	0.9147	2.20967	1.169	-1.13167
0.9195	0.0432	0.9197	2.211	1.159	-1.16667
0.9245	0.04327	0.9247	2.21333	1.149	-1.20167
0.9295	0.0437	0.9297	2.21567	1.139	-1.23583
0.9345	0.0437	0.9347	2.21733	1.129	-1.26917
0.9394	0.04412	0.9397	2.21967	1.119	-1.30417
0.9446	0.0444	0.9447	2.22167	1.109	-1.33917
0.9495	0.04445	0.9498	2.22333	1.099	-1.37417
0.9545	0.0447	0.9547	2.22633	1.089	-1.41083
0.9595	0.0451	0.9597	2.22933	1.079	-1.44917
0.9645	0.04528	0.9647	2.232	1.069	-1.49
0.9695	0.04565	0.9696	2.235	1.059	-1.5325
0.9744	0.0457	0.9747	2.23767	1.049	-1.57917
0.9795	0.04607	0.9797	2.24033	1.039	-1.62833
0.9845	0.04627	0.9847	2.24367	1.029	-1.6825
0.9895	0.04647	0.9898	2.24667	1.019	-1.74083
0.9945	0.04677	0.9947	2.24933	1.009	-1.805
0.9995	0.04715	0.9997	2.25233	0.9993	-1.87333
1.005	0.04743	1.005	2.256	0.9892	-1.9475
1.01	0.0474	1.01	2.25933	0.9793	-2.02833
1.014	0.04763	1.015	2.263	0.9693	-2.1125
1.019	0.04788	1.02	2.267	0.9593	-2.2
1.025	0.04823	1.025	2.27033	0.9493	-2.285
1.03	0.0482	1.03	2.27433	0.9393	-2.36667
1.035	0.0484	1.035	2.279	0.9292	-2.44083
1.039	0.04872	1.04	2.283	0.9193	-2.50583
1.045	0.0489	1.045	2.28633	0.9093	-2.56083
1.049	0.0491	1.05	2.29067	0.8993	-2.60417
1.054	0.04947	1.055	2.296	0.8893	-2.6375
1.06	0.04947	1.06	2.301	0.8793	-2.6625
1.064	0.04993	1.065	2.306	0.8693	-2.68
1.069	0.05015	1.07	2.30933	0.8593	-2.69083
1.074	0.05058	1.075	2.31433	0.8493	-2.69917
1.08	0.0507	1.08	2.31933	0.8393	-2.70417
1.085	0.05103	1.085	2.325	0.8293	-2.7075
1.089	0.0514	1.09	2.33033	0.8193	-2.7125
1.094	0.0518	1.095	2.33567	0.8092	-2.71833
1.1	0.05208	1.1	2.341	0.7993	-2.72667
1.105	0.05255	1.105	2.347	0.7893	-2.73667
1.11	0.05307	1.11	2.352	0.7793	-2.75167
1.114	0.05355	1.115	2.35933	0.7693	-2.76917
1.12	0.05437	1.12	2.365	0.7593	-2.79083
1.125	0.05468	1.125	2.371	0.7493	-2.81583
1.13	0.05522	1.13	2.377	0.7393	-2.8425
1.135	0.05602	1.135	2.38433	0.7292	-2.87333
1.14	0.0565	1.14	2.39067	0.7193	-2.905
1.145	0.05728	1.145	2.39767	0.7092	-2.94083
1.149	0.05808	1.15	2.404	0.6993	-2.9775
1.154	0.05892	1.155	2.412	0.6892	-3.01667
1.16	0.05945	1.16	2.419	0.6792	-3.0575
1.165	0.0605	1.165	2.427	0.6693	-3.1025
1.17	0.06155	1.17	2.43467	0.6593	-3.14833
1.174	0.06232	1.175	2.44267	0.6493	-3.19917
1.18	0.06355	1.18	2.451	0.6393	-3.25417
1.185	0.06467	1.185	2.45867	0.6292	-3.31417
1.19	0.06555	1.19	2.46733	0.6193	-3.37833
1.194	0.06695	1.195	2.476	0.6092	-3.44917
1.2	0.0682	1.2	2.486	0.5993	-3.525
1.205	0.06945	1.205	2.49467	0.5893	-3.6075
1.21	0.07095	1.21	2.504	0.5793	-3.69667
1.215	0.07237	1.215	2.51467	0.5692	-3.79417
1.219	0.07385	1.22	2.52433	0.5593	-3.89833
1.225	0.07548	1.225	2.535	0.5493	-4.01333
1.23	0.07695	1.23	2.545	0.5393	-4.13417
1.235	0.07867	1.235	2.55667	0.5293	-4.26417
1.24	0.08025	1.24	2.56733	0.5193	-4.4
1.245	0.08202	1.245	2.57867	0.5093	-4.54
1.25	0.08357	1.25	2.59	0.4993	-4.68167
1.255	0.08557	1.255	2.60267	0.4893	-4.825
1.26	0.08747	1.26	2.61567	0.4793	-4.96667
1.265	0.08925	1.265	2.62933	0.4693	-5.10583
1.27	0.09102	1.27	2.642	0.4593	-5.2425
1.275	0.0928	1.275	2.65567	0.4492	-5.375
1.28	0.09477	1.28	2.67	0.4393	-5.50333
1.285	0.09662	1.285	2.68467	0.4293	-5.62833
1.29	0.09847	1.29	2.70033	0.4193	-5.74667
1.295	0.10042	1.295	2.71633	0.4093	-5.86333
1.3	0.10215	1.3	2.732	0.3993	-5.97583
1.305	0.1039	1.305	2.74833	0.3893	-6.0875
1.31	0.10585	1.31	2.76533	0.3793	-6.195
1.315	0.10755	1.315	2.78333	0.3692	-6.3025
1.319	0.10935	1.32	2.803	0.3593	-6.41
1.325	0.1111	1.325	2.82233	0.3492	-6.51833
1.33	0.11295	1.33	2.842	0.3393	-6.62833
1.335	0.11475	1.335	2.86333	0.3293	-6.74083
1.34	0.11628	1.34	2.88467	0.3193	-6.8575
1.345	0.11792	1.345	2.90767	0.3093	-6.97833
1.35	0.11952	1.35	2.93067	0.2993	-7.10417
1.355	0.12127	1.355	2.95567	0.2892	-7.2375
1.36	0.12302	1.36	2.981	0.2793	-7.37333
1.365	0.12467	1.365	3.007	0.2693	-7.51583
1.37	0.12612	1.37	3.03467	0.2593	-7.66083
1.374	0.12765	1.375	3.064	0.2493	-7.81
1.38	0.12928	1.38	3.093	0.2393	-7.96
1.385	0.13058	1.385	3.12467	0.2293	-8.11
1.39	0.13233	1.39	3.15667	0.2193	-8.25667
1.395	0.1336	1.395	3.191	0.2093	-8.4
1.4	0.13515	1.4	3.22667	0.1993	-8.54167
1.405	0.13695	1.405	3.263	0.1893	-8.675
1.41	0.13838	1.41	3.30133	0.1793	-8.8
1.415	0.13992	1.415	3.34333	0.1692	-8.925
1.42	0.14157	1.42	3.38333	0.1593	-9.04167
1.425	0.14332	1.425	3.43	0.1493	-9.15833
1.43	0.1449	1.43	3.47333	0.1393	-9.275
1.435	0.1467	1.435	3.52333	0.1293	-9.39167
1.44	0.14832	1.44	3.57333	0.1193	-9.5
1.445	0.14993	1.445	3.62667	0.1093	-9.61667
1.45	0.15148	1.45	3.68333	0.09929	-9.73333
1.455	0.15343	1.455	3.74333	0.08926	-9.86667
1.46	0.15512	1.46	3.80333	0.07931	-10
1.465	0.15703	1.465	3.87	0.06929	-10.1583
1.47	0.15895	1.47	3.94	0.05932	-10.3333
1.475	0.16123	1.475	4.01333	0.04927	-10.5417
1.48	0.16297	1.48	4.08667	0.03928	-10.7833
1.485	0.16517	1.485	4.17	0.02933	-11.0667
1.49	0.16737	1.49	4.25333	0.01929	-11.3833
1.495	0.1697	1.495	4.34333	0.00928	-11.75
1.499	0.17197	1.5	4.44	-0.0007114	-12.1417
1.495	0.15362	1.495	3.54
1.49	0.13997	1.49	2.938
1.485	0.12922	1.485	2.47933
1.48	0.1201	1.48	2.10533
1.475	0.11227	1.475	1.78967
1.47	0.10535	1.47	1.51933
1.465	0.09895	1.465	1.281
1.46	0.09362	1.46	1.072
1.455	0.08855	1.455	0.885
1.45	0.0839	1.45	0.718
1.445	0.07982	1.445	0.56733
1.44	0.0759	1.44	0.43033
1.435	0.07217	1.435	0.30657
1.43	0.06877	1.43	0.19383
1.425	0.06572	1.425	0.0913
1.42	0.06265	1.42	-0.00285
1.415	0.0599	1.415	-0.0889
1.41	0.0572	1.41	-0.1675
1.405	0.0547	1.405	-0.23957
1.4	0.05228	1.4	-0.30633
1.395	0.04985	1.395	-0.36733
1.39	0.04765	1.39	-0.424
1.385	0.04557	1.385	-0.47433
1.38	0.0436	1.38	-0.523
1.374	0.04152	1.375	-0.56767
1.37	0.03977	1.37	-0.609
1.365	0.03807	1.365	-0.647
1.36	0.03645	1.36	-0.68167
1.355	0.03462	1.355	-0.71467
1.35	0.03327	1.35	-0.74467
1.345	0.03177	1.345	-0.772
1.34	0.03012	1.34	-0.79833
1.335	0.02885	1.335	-0.82267
1.33	0.0276	1.33	-0.846
1.325	0.0265	1.325	-0.867
1.319	0.0251	1.32	-0.88733
1.315	0.02397	1.315	-0.90667
1.31	0.02307	1.31	-0.92533
1.305	0.02189	1.305	-0.94133
1.3	0.02087	1.3	-0.95767
1.295	0.01989	1.295	-0.97333
1.29	0.01897	1.29	-0.98733
1.285	0.01819	1.285	-1.00133
1.28	0.01721	1.28	-1.01467
1.275	0.01653	1.275	-1.028
1.27	0.01573	1.27	-1.03933
1.265	0.01494	1.265	-1.05133
1.26	0.01419	1.26	-1.06267
1.254	0.01342	1.255	-1.07333
1.25	0.01292	1.25	-1.08333
1.244	0.01206	1.245	-1.094
1.24	0.01146	1.24	-1.104
1.235	0.0109	1.235	-1.11367
1.23	0.01034	1.23	-1.12233
1.225	0.0097	1.225	-1.13167
1.219	0.00939	1.22	-1.14
1.215	0.00894	1.215	-1.14833
1.21	0.00848	1.21	-1.158
1.205	0.00804	1.205	-1.16567
1.2	0.00748	1.2	-1.174
1.195	0.00707	1.195	-1.18233
1.19	0.00668	1.19	-1.19
1.185	0.00618	1.185	-1.19833
1.18	0.00575	1.18	-1.205
1.175	0.0054	1.175	-1.213
1.17	0.00501	1.17	-1.22033
1.165	0.00458	1.165	-1.228
1.16	0.00424	1.16	-1.23567
1.155	0.00394	1.155	-1.243
1.15	0.00356	1.15	-1.25
1.145	0.00325	1.145	-1.25733
1.139	0.00296	1.14	-1.264
1.135	0.00292	1.135	-1.271
1.13	0.00253	1.13	-1.27833
1.125	0.00205	1.125	-1.28533
1.12	0.00172	1.12	-1.29267
1.115	0.00137	1.115	-1.29933
1.11	0.00113	1.11	-1.306
1.105	0.0006585	1.105	-1.31233
1.099	0.0004795	1.1	-1.31933
1.094	0.000265	1.095	-1.327
1.089	0.000137075	1.09	-1.33367
1.084	-0.000232925	1.085	-1.34033
1.079	-0.000461	1.08	-1.34767
1.074	-0.0007325	1.075	-1.354
1.069	-0.00102	1.07	-1.361
1.064	-0.00135	1.065	-1.367
1.059	-0.00143	1.06	-1.37433
1.054	-0.00195	1.055	-1.38167
1.049	-0.00211	1.05	-1.38833
1.044	-0.00243	1.045	-1.395
1.039	-0.00261	1.04	-1.40133
1.034	-0.00307	1.035	-1.40867
1.029	-0.00324	1.03	-1.41567
1.024	-0.00365	1.025	-1.42267
1.019	-0.00383	1.02	-1.42933
1.014	-0.00417	1.015	-1.43567
1.009	-0.00446	1.01	-1.443
1.005	-0.00477	1.005	-1.44967
0.9995	-0.00505	0.9998	-1.457
0.9945	-0.00552	0.9947	-1.46367
0.9894	-0.00575	0.9898	-1.47033
0.9845	-0.00621	0.9848	-1.477
0.9795	-0.00631	0.9797	-1.48433
0.9745	-0.00675	0.9747	-1.49067
0.9695	-0.00708	0.9697	-1.49833
0.9644	-0.0074	0.9647	-1.50533
0.9595	-0.00796	0.9597	-1.51233
0.9545	-0.00829	0.9547	-1.51933
0.9495	-0.0088	0.9498	-1.52633
0.9445	-0.009	0.9448	-1.53267
0.9394	-0.00963	0.9397	-1.53967
0.9345	-0.00996	0.9347	-1.547
0.9295	-0.01039	0.9297	-1.554
0.9245	-0.01089	0.9247	-1.56133
0.9194	-0.01141	0.9197	-1.568
0.9145	-0.0118	0.9147	-1.575
0.9094	-0.01225	0.9098	-1.58267
0.9045	-0.01306	0.9048	-1.58933
0.8995	-0.0135	0.8998	-1.59667
0.8944	-0.01393	0.8947	-1.60367
0.8894	-0.01452	0.8896	-1.611
0.8843	-0.01528	0.8847	-1.61833
0.8794	-0.01594	0.8797	-1.62567
0.8745	-0.01648	0.8747	-1.63333
0.8694	-0.017	0.8698	-1.641
0.8645	-0.01765	0.8648	-1.648
0.8593	-0.01813	0.8598	-1.65533
0.8545	-0.01904	0.8547	-1.66333
0.8495	-0.01957	0.8497	-1.671
0.8445	-0.02039	0.8447	-1.678
0.8394	-0.02107	0.8397	-1.686
0.8345	-0.02178	0.8347	-1.69267
0.8294	-0.02243	0.8297	-1.70167
0.8245	-0.02314	0.8247	-1.70867
0.8194	-0.02382	0.8197	-1.71633
0.8145	-0.02459	0.8147	-1.72367
0.8095	-0.02517	0.8097	-1.73233
0.8044	-0.02595	0.8047	-1.74
0.7995	-0.0264	0.7997	-1.74867
0.7945	-0.02722	0.7947	-1.756
0.7895	-0.02763	0.7898	-1.76467
0.7845	-0.02817	0.7848	-1.77233
0.7795	-0.02867	0.7797	-1.781
0.7745	-0.02913	0.7747	-1.78933
0.7695	-0.02952	0.7697	-1.79833
0.7645	-0.02992	0.7647	-1.80633
0.7594	-0.03008	0.7597	-1.815
0.7545	-0.03047	0.7547	-1.82367
0.7495	-0.03072	0.7498	-1.83267
0.7445	-0.03097	0.7448	-1.84067
0.7395	-0.03102	0.7398	-1.85033
0.7345	-0.0312	0.7346	-1.859
0.7295	-0.03138	0.7297	-1.86833
0.7244	-0.03157	0.7247	-1.87767
0.7195	-0.03172	0.7197	-1.88667
0.7144	-0.032	0.7147	-1.89567
0.7094	-0.0323	0.7097	-1.90567
0.7045	-0.03247	0.7048	-1.915
0.6995	-0.03258	0.6997	-1.925
0.6945	-0.0329	0.6947	-1.93433
0.6894	-0.03335	0.6896	-1.94467
0.6845	-0.03365	0.6847	-1.95433
0.6794	-0.03385	0.6796	-1.96467
0.6745	-0.0342	0.6747	-1.97467
0.6695	-0.03478	0.6698	-1.985
0.6645	-0.035	0.6647	-1.99533
0.6594	-0.03567	0.6597	-2.00567
0.6544	-0.03605	0.6546	-2.01667
0.6495	-0.0364	0.6497	-2.027
0.6445	-0.03712	0.6447	-2.03833
0.6394	-0.03735	0.6397	-2.04967
0.6344	-0.03792	0.6347	-2.06033
0.6294	-0.03857	0.6297	-2.07167
0.6245	-0.03915	0.6247	-2.08267
0.6195	-0.03977	0.6197	-2.09433
0.6145	-0.04032	0.6147	-2.106
0.6094	-0.0407	0.6096	-2.118
0.6044	-0.04152	0.6047	-2.129
0.5994	-0.04217	0.5997	-2.14267
0.5945	-0.04265	0.5947	-2.15467
0.5894	-0.04342	0.5898	-2.16733
0.5845	-0.04432	0.5847	-2.17967
0.5794	-0.04487	0.5797	-2.19267
0.5745	-0.04552	0.5747	-2.206
0.5695	-0.04642	0.5697	-2.21933
0.5645	-0.04712	0.5647	-2.23233
0.5594	-0.04775	0.5597	-2.246
0.5544	-0.04855	0.5547	-2.25967
0.5494	-0.04913	0.5497	-2.27433
0.5445	-0.04955	0.5447	-2.28767
0.5394	-0.05025	0.5398	-2.30233
0.5344	-0.05038	0.5346	-2.317
0.5294	-0.05085	0.5296	-2.331
0.5244	-0.05092	0.5247	-2.347
0.5194	-0.05097	0.5197	-2.362
0.5144	-0.05097	0.5147	-2.37733
0.5094	-0.05105	0.5098	-2.393
0.5045	-0.05085	0.5048	-2.40933
0.4994	-0.05083	0.4997	-2.425
0.4944	-0.05045	0.4947	-2.442
0.4894	-0.0504	0.4896	-2.45867
0.4844	-0.05007	0.4847	-2.47533
0.4794	-0.04995	0.4797	-2.49233
0.4744	-0.04978	0.4746	-2.50967
0.4694	-0.04958	0.4697	-2.52767
0.4645	-0.04927	0.4647	-2.54467
0.4594	-0.0489	0.4597	-2.563
0.4544	-0.04865	0.4546	-2.58067
0.4494	-0.04842	0.4496	-2.59933
0.4444	-0.048	0.4447	-2.61833
0.4394	-0.04772	0.4397	-2.637
0.4344	-0.04725	0.4347	-2.656
0.4294	-0.04698	0.4297	-2.67533
0.4244	-0.0464	0.4248	-2.695
0.4194	-0.04605	0.4197	-2.71433
0.4144	-0.0456	0.4146	-2.73433
0.4094	-0.04505	0.4096	-2.75467
0.4044	-0.04483	0.4046	-2.776
0.3994	-0.0442	0.3996	-2.79667
0.3944	-0.0437	0.3947	-2.81767
0.3894	-0.0432	0.3897	-2.83967
0.3844	-0.04275	0.3847	-2.86167
0.3794	-0.04225	0.3796	-2.884
0.3744	-0.04182	0.3745	-2.906
0.3694	-0.04117	0.3696	-2.929
0.3644	-0.0407	0.3646	-2.95267
0.3594	-0.04035	0.3597	-2.976
0.3544	-0.03987	0.3547	-3.00033
0.3494	-0.03947	0.3498	-3.02433
0.3444	-0.03875	0.3446	-3.04867
0.3394	-0.0385	0.3397	-3.07367
0.3344	-0.03812	0.3346	-3.09867
0.3294	-0.03785	0.3296	-3.125
0.3244	-0.0372	0.3246	-3.15067
0.3194	-0.037	0.3196	-3.177
0.3144	-0.03657	0.3146	-3.20367
0.3094	-0.03632	0.3097	-3.231
0.3045	-0.0361	0.3046	-3.25833
0.2993	-0.0356	0.2996	-3.286
0.2944	-0.0355	0.2946	-3.31433
0.2894	-0.0352	0.2896	-3.34333
0.2844	-0.035	0.2847	-3.37333
0.2794	-0.0346	0.2796	-3.4
0.2744	-0.03445	0.2746	-3.43
0.2694	-0.0344	0.2698	-3.46
0.2644	-0.03407	0.2647	-3.49
0.2594	-0.034	0.2597	-3.52
0.2544	-0.03397	0.2546	-3.55333
0.2494	-0.03375	0.2496	-3.58333
0.2443	-0.03385	0.2446	-3.61333
0.2394	-0.03392	0.2396	-3.64667
0.2344	-0.03395	0.2347	-3.68
0.2294	-0.03403	0.2297	-3.71
0.2244	-0.03417	0.2246	-3.74333
0.2193	-0.03432	0.2196	-3.77333
0.2144	-0.0346	0.2146	-3.80667
0.2094	-0.03503	0.2096	-3.84
0.2044	-0.03525	0.2046	-3.87333
0.1993	-0.03553	0.1996	-3.90667
0.1944	-0.03587	0.1946	-3.94
0.1894	-0.03605	0.1897	-3.97333
0.1844	-0.0367	0.1847	-4.00667
0.1794	-0.03725	0.1797	-4.04
0.1744	-0.0379	0.1746	-4.07333
0.1694	-0.03832	0.1696	-4.11
0.1644	-0.03895	0.1646	-4.14333
0.1594	-0.03975	0.1596	-4.17667
0.1544	-0.04032	0.1546	-4.21
0.1494	-0.041	0.1497	-4.24667
0.1444	-0.0417	0.1447	-4.28
0.1394	-0.04272	0.1396	-4.31333
0.1344	-0.0438	0.1346	-4.35
0.1294	-0.04485	0.1296	-4.38333
0.1244	-0.04582	0.1246	-4.41667
0.1193	-0.04735	0.1196	-4.45333
0.1144	-0.0487	0.1146	-4.48667
0.1094	-0.05027	0.1097	-4.52333
0.1044	-0.05167	0.1046	-4.55667
0.09929	-0.05357	0.09967	-4.59
0.09439	-0.05532	0.09455	-4.62667
0.08937	-0.05742	0.08965	-4.66
0.08439	-0.05937	0.08464	-4.69667
0.07936	-0.06162	0.07966	-4.73
0.07437	-0.06377	0.07463	-4.76333
0.0694	-0.0663	0.06975	-4.8
0.06441	-0.06872	0.06464	-4.83333
0.05935	-0.0714	0.05965	-4.87
0.05437	-0.07402	0.05459	-4.90333
0.04938	-0.07695	0.04961	-4.93667
0.04432	-0.0796	0.04462	-4.97333
0.0393	-0.08287	0.03958	-5.00667
0.03434	-0.08575	0.03464	-5.04333
0.02939	-0.0891	0.0297	-5.07667
0.02434	-0.0919	0.02463	-5.11333
0.01933	-0.09502	0.01968	-5.14667
0.01426	-0.09798	0.01453	-5.18333
0.00928	-0.10117	0.00962	-5.21667
0.0043	-0.10422	0.00462	-5.25333
-0.0006795	-0.10727	-0.0003931	-5.29

## Sheet: Fig.4b
B	GCD
0.5		1		2		3		4
Time (s)	Potential (V)	Time (s)	Potential (V)	Time (s)	Potential (V)	Time (s)	Potential (V)	Time (s)	Potential (V)
0	0	0	0	0	0	0	0.0198	0	0
0.51	0.0037	0.51	0.0078	0.51	0.0155	0.51	0.0202	0.51	0.031
1.02	0.0037	1.02	0.0078	1.02	0.0158	1.02	0.027	1.02	0.0316
1.53	0.0053	1.53	0.0102	1.53	0.0208	1.53	0.0335	1.53	0.0415
2.04	0.0065	2.04	0.0124	2.04	0.0254	2.04	0.0397	2.04	0.0524
2.55	0.0078	2.55	0.0149	2.55	0.0298	2.55	0.0468	2.55	0.0626
3.06	0.009	3.06	0.0174	3.06	0.0347	3.06	0.053	3.06	0.0735
3.57	0.0102	3.57	0.0195	3.57	0.0391	3.57	0.0589	3.57	0.0849
4.08	0.0112	4.08	0.0214	4.08	0.0428	4.08	0.0654	4.08	0.0964
4.59	0.0121	4.59	0.0229	4.59	0.0468	4.59	0.0729	4.59	0.1094
5.1	0.013	5.1	0.0248	5.1	0.0508	5.1	0.08	5.1	0.1243
5.61	0.0143	5.61	0.0273	5.61	0.0555	5.61	0.0874	5.61	0.1414
6.12	0.0152	6.12	0.0288	6.12	0.0595	6.12	0.0958	6.12	0.1578
6.63	0.0161	6.63	0.0307	6.63	0.0636	6.63	0.1054	6.63	0.1745
7.14	0.0171	7.14	0.0322	7.14	0.0679	7.14	0.1156	7.14	0.1925
7.65	0.018	7.65	0.0341	7.65	0.0729	7.65	0.1268	7.65	0.2105
8.16	0.0189	8.16	0.0366	8.16	0.0781	8.16	0.1376	8.16	0.2257
8.67	0.0198	8.67	0.0381	8.67	0.0831	8.67	0.1494	8.67	0.24
9.18	0.0208	9.18	0.0397	9.18	0.0877	9.18	0.1618	9.18	0.2548
9.69	0.0217	9.69	0.0412	9.69	0.0936	9.69	0.1749	9.69	0.2682
10.2	0.0223	10.2	0.0434	10.2	0.1004	10.2	0.1866	10.2	0.2812
10.71	0.0236	10.71	0.0456	10.71	0.107	10.71	0.1981	10.71	0.2933
11.22	0.0245	11.22	0.0471	11.22	0.1135	11.22	0.2102	11.22	0.3051
11.73	0.0254	11.73	0.0487	11.73	0.1209	11.73	0.2217	11.73	0.3175
12.24	0.026	12.24	0.0505	12.24	0.1287	12.24	0.2322	12.24	0.3292
12.75	0.027	12.75	0.053	12.75	0.1367	12.75	0.2418	12.75	0.341
13.26	0.0282	13.26	0.0552	13.26	0.1448	13.26	0.2524	13.26	0.3522
13.77	0.0288	13.77	0.0567	13.77	0.1525	13.77	0.2626	13.77	0.3637
14.28	0.0298	14.28	0.0583	14.28	0.1606	14.28	0.2719	14.28	0.3761
14.79	0.0304	14.79	0.0605	14.79	0.169	14.79	0.2806	14.79	0.3875
15.3	0.0313	15.3	0.0629	15.3	0.1776	15.3	0.2892	15.3	0.3987
15.81	0.0326	15.81	0.0651	15.81	0.1854	15.81	0.2982	15.81	0.4105
16.32	0.0332	16.32	0.067	16.32	0.1928	16.32	0.3072	16.32	0.4235
16.83	0.0341	16.83	0.0688	16.83	0.2006	16.83	0.3156	16.83	0.4353
17.34	0.035	17.34	0.0713	17.34	0.209	17.34	0.3234	17.34	0.4464
17.85	0.036	17.85	0.0741	17.85	0.2161	17.85	0.332	17.85	0.4579
18.36	0.0369	18.36	0.0763	18.36	0.2229	18.36	0.3413	18.36	0.4697
18.87	0.0378	18.87	0.0781	18.87	0.2297	18.87	0.3494	18.87	0.4808
19.38	0.0384	19.38	0.0806	19.38	0.2369	19.38	0.3571	19.38	0.4917
19.89	0.0394	19.89	0.084	19.89	0.2437	19.89	0.3652	19.89	0.5025
20.4	0.0403	20.4	0.0868	20.4	0.2499	20.4	0.3745	20.4	0.5134
20.91	0.0415	20.91	0.0893	20.91	0.2561	20.91	0.3832	20.91	0.5246
21.42	0.0422	21.42	0.0918	21.42	0.2626	21.42	0.3912	21.42	0.5363
21.93	0.0431	21.93	0.0949	21.93	0.2688	21.93	0.3999	21.93	0.5472
22.44	0.044	22.44	0.0986	22.44	0.275	22.44	0.4089	22.44	0.559
22.95	0.045	22.95	0.1017	22.95	0.2803	22.95	0.4182	22.95	0.572
23.46	0.0462	23.46	0.1048	23.46	0.2858	23.46	0.4266	23.46	0.5866
23.97	0.0471	23.97	0.1079	23.97	0.292	23.97	0.435	23.97	0.6005
24.48	0.0481	24.48	0.1116	24.48	0.2979	24.48	0.4433	24.48	0.6157
24.99	0.0487	24.99	0.1156	24.99	0.3035	24.99	0.452	24.99	0.6324
25.5	0.0496	25.5	0.119	25.5	0.3085	25.5	0.4607	25.5	0.6514
26.01	0.0508	26.01	0.1225	26.01	0.3141	26.01	0.4684	26.01	0.6715
26.52	0.0518	26.52	0.1262	26.52	0.3199	26.52	0.4762	26.52	0.6917
27.03	0.0527	27.03	0.1302	27.03	0.3255	27.03	0.4846	27.03	0.7127
27.54	0.0536	27.54	0.1345	27.54	0.3308	27.54	0.4932	27.54	0.7363
28.05	0.0546	28.05	0.138	28.05	0.3361	28.05	0.5007	28.05	0.7592
28.56	0.0558	28.56	0.1417	28.56	0.3423	28.56	0.5084	28.56	0.7825
29.07	0.0567	29.07	0.146	29.07	0.3478	29.07	0.5168	29.07	0.8061
29.58	0.058	29.58	0.15	29.58	0.3531	29.58	0.5252	29.58	0.8318
30.09	0.0586	30.09	0.1544	30.09	0.3584	30.09	0.5332	30.09	0.8572
30.6	0.0598	30.6	0.1578	30.6	0.364	30.6	0.5413	30.6	0.8832
31.11	0.0611	31.11	0.1618	31.11	0.3702	31.11	0.55	31.11	0.909
31.62	0.062	31.62	0.1656	31.62	0.3757	31.62	0.5599	31.62	0.9319
32.13	0.0629	32.13	0.1702	32.13	0.3813	32.13	0.5695	32.13	0.953
32.64	0.0639	32.64	0.1739	32.64	0.3863	32.64	0.5788	32.64	0.9728
33.15	0.0654	33.15	0.1776	33.15	0.3925	33.15	0.589	33.15	0.9933
33.66	0.0667	33.66	0.1817	33.66	0.3987	33.66	0.6008	33.66	1.0147
34.17	0.0676	34.17	0.1857	34.17	0.4043	34.17	0.6123	34.17	1.0383
34.68	0.0685	34.68	0.1897	34.68	0.4098	34.68	0.6244	34.68	1.0658
35.19	0.0698	35.19	0.1935	35.19	0.4157	35.19	0.6371	35.19	1.0928
35.7	0.0713	35.7	0.1966	35.7	0.4216	35.7	0.6514	35.7	1.1213
36.21	0.0725	36.21	0.2003	36.21	0.4278	36.21	0.6656	36.21	1.1502
36.72	0.0735	36.72	0.2043	36.72	0.4334	36.72	0.6799	36.72	1.1802
37.23	0.0747	37.23	0.2083	37.23	0.4387	37.23	0.6951	37.23	1.2091
37.74	0.076	37.74	0.2114	37.74	0.4439	37.74	0.7103	37.74	1.2388
38.25	0.0775	38.25	0.2148	38.25	0.4501	38.25	0.7267	38.25	1.2677
38.76	0.0787	38.76	0.2186	38.76	0.4557	38.76	0.7437	38.76	1.2971
39.27	0.08	39.27	0.2223	39.27	0.4607	39.27	0.7595	39.27	1.3269
39.78	0.0812	39.78	0.2254	39.78	0.4656	39.78	0.776	39.78	1.3563
40.29	0.0831	40.29	0.2282	40.29	0.4712	40.29	0.793	40.29	1.3861
40.8	0.0846	40.8	0.2316	40.8	0.4768	40.8	0.8116	40.8	1.418
41.31	0.0859	41.31	0.235	41.31	0.4821	41.31	0.8287	41.31	1.4481
41.82	0.0871	41.82	0.2384	41.82	0.487	41.82	0.8467	41.82	1.4754
42.33	0.0884	42.33	0.2412	42.33	0.4923	42.33	0.8653	42.33	1.4999
42.84	0.0902	42.84	0.244	42.84	0.4979	42.84	0.8839	42.84	1.3963
43.35	0.0918	43.35	0.2471	43.35	0.5032	43.35	0.9022	43.35	1.3867
43.86	0.0933	43.86	0.2508	43.86	0.5084	43.86	0.9183	43.86	1.3005
44.37	0.0949	44.37	0.2536	44.37	0.5131	44.37	0.9335	44.37	1.2116
44.88	0.0964	44.88	0.2564	44.88	0.5187	44.88	0.9484	44.88	1.1331
45.39	0.0986	45.39	0.2595	45.39	0.5246	45.39	0.9629	45.39	1.0693
45.9	0.1004	45.9	0.2626	45.9	0.5301	45.9	0.9766	45.9	1.0169
46.41	0.102	46.41	0.2657	46.41	0.5354	46.41	0.9911	46.41	0.9738
46.92	0.1035	46.92	0.2682	46.92	0.5407	46.92	1.0079	46.92	0.9344
47.43	0.1054	47.43	0.2706	47.43	0.5472	47.43	1.0243	47.43	0.8978
47.94	0.1073	47.94	0.2737	47.94	0.5534	47.94	1.042	47.94	0.86
48.45	0.1091	48.45	0.2768	48.45	0.5593	48.45	1.06	48.45	0.8206
48.96	0.1107	48.96	0.2796	48.96	0.5655	48.96	1.0801	48.96	0.7837
49.47	0.1125	49.47	0.2821	49.47	0.5723	49.47	1.1006	49.47	0.7502
49.98	0.1147	49.98	0.2846	49.98	0.5794	49.98	1.1207	49.98	0.7183
50.49	0.1169	50.49	0.2874	50.49	0.5866	50.49	1.1412	50.49	0.687
51	0.1184	51	0.2908	51	0.594	51	1.1607	51	0.6594
51.51	0.1203	51.51	0.2933	51.51	0.6011	51.51	1.1806	51.51	0.6343
52.02	0.1218	52.02	0.2954	52.02	0.6092	52.02	1.2013	52.02	0.611
52.53	0.1243	52.53	0.2982	52.53	0.6182	52.53	1.2205	52.53	0.5903
53.04	0.1265	53.04	0.3013	53.04	0.6266	53.04	1.2401	53.04	0.5711
53.55	0.128	53.55	0.3038	53.55	0.6346	53.55	1.2596	53.55	0.5537
54.06	0.1299	54.06	0.3063	54.06	0.6433	54.06	1.2791	54.06	0.5382
54.57	0.1318	54.57	0.3088	54.57	0.6538	54.57	1.2977	54.57	0.5246
55.08	0.1342	55.08	0.3116	55.08	0.6631	55.08	1.317	55.08	0.5109
55.59	0.1364	55.59	0.3144	55.59	0.6724	55.59	1.3365	55.59	0.4979
56.1	0.138	56.1	0.3172	56.1	0.6824	56.1	1.357	56.1	0.4861
56.61	0.1398	56.61	0.3193	56.61	0.6923	56.61	1.378	56.61	0.4753
57.12	0.1417	57.12	0.3218	57.12	0.7028	57.12	1.3979	57.12	0.4641
57.63	0.1442	57.63	0.3249	57.63	0.713	57.63	1.4177	57.63	0.4526
58.14	0.1463	58.14	0.3277	58.14	0.7233	58.14	1.4382	58.14	0.4421
58.65	0.1482	58.65	0.3302	58.65	0.7341	58.65	1.4583	58.65	0.4322
59.16	0.1497	59.16	0.3323	59.16	0.7453	59.16	1.476	59.16	0.4213
59.67	0.1519	59.67	0.3354	59.67	0.7568	59.67	1.4927	59.67	0.4105
60.18	0.1544	60.18	0.3385	60.18	0.7673	60.18	1.4999	60.18	0.3999
60.69	0.1563	60.69	0.3413	60.69	0.7778	60.69	1.4187	60.69	0.3897
61.2	0.1581	61.2	0.3435	61.2	0.789	61.2	1.4115	61.2	0.3792
61.71	0.1597	61.71	0.346	61.71	0.8008	61.71	1.3393	61.71	0.3686
62.22	0.1618	62.22	0.3488	62.22	0.8129	62.22	1.2661	62.22	0.3578
62.73	0.1643	62.73	0.3519	62.73	0.824	62.73	1.2019	62.73	0.3475
63.24	0.1662	63.24	0.3547	63.24	0.8355	63.24	1.1452	63.24	0.3376
63.75	0.1677	63.75	0.3568	63.75	0.8476	63.75	1.0938	63.75	0.3274
64.26	0.1696	64.26	0.3596	64.26	0.8606	64.26	1.051	64.26	0.3165
64.77	0.1714	64.77	0.3627	64.77	0.8721	64.77	1.0122	64.77	0.3069
65.28	0.1739	65.28	0.3655	65.28	0.8836	65.28	0.9809	65.28	0.2979
65.79	0.1761	65.79	0.3683	65.79	0.8953	65.79	0.9533	65.79	0.2886
66.3	0.1776	66.3	0.3708	66.3	0.9062	66.3	0.9257	66.3	0.2787
66.81	0.1795	66.81	0.3733	66.81	0.9164	66.81	0.8984	66.81	0.2691
67.32	0.1817	67.32	0.3767	67.32	0.9257	67.32	0.8702	67.32	0.2604
67.83	0.1838	67.83	0.3795	67.83	0.9347	67.83	0.8426	67.83	0.2511
68.34	0.1854	68.34	0.3844	68.34	0.944	68.34	0.815	68.34	0.2415
68.85	0.1873	68.85	0.3875	68.85	0.953	68.85	0.7881	68.85	0.2319
69.36	0.1888	69.36	0.3906	69.36	0.9629	69.36	0.7623	69.36	0.2226
69.87	0.191	69.87	0.3934	69.87	0.9716	69.87	0.7375	69.87	0.2133
70.38	0.1931	70.38	0.3959	70.38	0.9809	70.38	0.7149	70.38	0.2034
70.89	0.1947	70.89	0.3987	70.89	0.9911	70.89	0.6935	70.89	0.1925
71.4	0.1962	71.4	0.4015	71.4	1.0023	71.4	0.6727	71.4	0.1817
71.91	0.1978	71.91	0.4046	71.91	1.0128	71.91	0.6535	71.91	0.1708
72.42	0.2	72.42	0.4074	72.42	1.0237	72.42	0.6352	72.42	0.16
72.93	0.2021	72.93	0.4098	72.93	1.0358	72.93	0.6185	72.93	0.1479
73.44	0.2037	73.44	0.4126	73.44	1.0482	73.44	0.6027	73.44	0.1358
73.95	0.2049	73.95	0.416	73.95	1.0606	73.95	0.5881	73.95	0.1246
74.46	0.2068	74.46	0.4188	74.46	1.073	74.46	0.5745	74.46	0.1141
74.97	0.209	74.97	0.4213	74.97	1.0857	74.97	0.5621	74.97	0.1032
75.48	0.2105	75.48	0.4238	75.48	1.0984	75.48	0.5506	75.48	0.0924
75.99	0.2121	75.99	0.4269	75.99	1.1114	75.99	0.5388	75.99	0.0825
76.5	0.2136	76.5	0.43	76.5	1.1248	76.5	0.5289	76.5	0.0741
77.01	0.2152	77.01	0.4325	77.01	1.1368	77.01	0.5196	77.01	0.0663
77.52	0.2173	77.52	0.4346	77.52	1.1492	77.52	0.5106	77.52	0.0586
78.03	0.2189	78.03	0.4374	78.03	1.1626	78.03	0.501	78.03	0.0518
78.54	0.2201	78.54	0.4402	78.54	1.175	78.54	0.4923	78.54	0.0459
79.05	0.2217	79.05	0.443	79.05	1.1868	79.05	0.4843	79.05	0.0406
79.56	0.2235	79.56	0.4455	79.56	1.1998	79.56	0.4762	79.56	0.0353
80.07	0.2254	80.07	0.4477	80.07	1.2125	80.07	0.4681	80.07	0.0301
80.58	0.2266	80.58	0.4505	80.58	1.2246	80.58	0.4598	80.58	0.0251
81.09	0.2282	81.09	0.4536	81.09	1.2367	81.09	0.4523	81.09	0.0211
81.6	0.2294	81.6	0.456	81.6	1.2478	81.6	0.4452	81.6	0.0167
82.11	0.2316	82.11	0.4582	82.11	1.2593	82.11	0.4374	82.11	0.0118
82.62	0.2331	82.62	0.4604	82.62	1.2714	82.62	0.4291	82.62	0.0074
83.13	0.2344	83.13	0.4635	83.13	1.2832	83.13	0.4213	83.13	0.0037
83.64	0.2356	83.64	0.4663	83.64	1.2937	83.64	0.4145	83.64	0.0003
84.15	0.2372	84.15	0.4688	84.15	1.3049	84.15	0.4064	84.15	0
84.66	0.239	84.66	0.4706	84.66	1.3173	84.66	0.3984	--	--
85.17	0.2406	85.17	0.4731	85.17	1.3291	85.17	0.3903	--	--
85.68	0.2418	85.68	0.4762	85.68	1.3405	85.68	0.3829	--	--
86.19	0.2431	86.19	0.4787	86.19	1.352	86.19	0.3754	--	--
86.7	0.2446	86.7	0.4808	86.7	1.3641	86.7	0.3677	--	--
87.21	0.2465	87.21	0.483	87.21	1.3762	87.21	0.3596	--	--
87.72	0.2477	87.72	0.4858	87.72	1.3876	87.72	0.3519	--	--
88.23	0.2489	88.23	0.4886	88.23	1.3991	88.23	0.3447	--	--
88.74	0.2505	88.74	0.4914	88.74	1.41	88.74	0.3376	--	--
89.25	0.252	89.25	0.4936	89.25	1.4214	89.25	0.3296	--	--
89.76	0.2536	89.76	0.4957	89.76	1.4335	89.76	0.3218	--	--
90.27	0.2551	90.27	0.4988	90.27	1.4441	90.27	0.3147	--	--
90.78	0.2564	90.78	0.5013	90.78	1.4543	90.78	0.3082	--	--
91.29	0.2576	91.29	0.5038	91.29	1.4648	91.29	0.3007	--	--
91.8	0.2595	91.8	0.506	91.8	1.476	91.8	0.2933	--	--
92.31	0.2607	92.31	0.5084	92.31	1.4862	92.31	0.2865	--	--
92.82	0.262	92.82	0.5115	92.82	1.4958	92.82	0.2803	--	--
93.33	0.2632	93.33	0.5143	93.33	1.4999	93.33	0.2731	--	--
93.84	0.2644	93.84	0.5165	93.84	1.4428	93.84	0.266	--	--
94.35	0.2663	94.35	0.519	94.35	1.4376	94.35	0.2592	--	--
94.86	0.2675	94.86	0.5218	94.86	1.388	94.86	0.2524	--	--
95.37	0.2688	95.37	0.5249	95.37	1.3318	95.37	0.2455	--	--
95.88	0.2697	95.88	0.5273	95.88	1.2826	95.88	0.2384	--	--
96.39	0.2716	96.39	0.5298	96.39	1.2373	96.39	0.231	--	--
96.9	0.2731	96.9	0.5323	96.9	1.1945	96.9	0.2245	--	--
97.41	0.2741	97.41	0.5357	97.41	1.1576	97.41	0.2173	--	--
97.92	0.2753	97.92	0.5385	97.92	1.1235	97.92	0.2099	--	--
98.43	0.2765	98.43	0.5413	98.43	1.0913	98.43	0.2015	--	--
98.94	0.2784	98.94	0.5438	98.94	1.0615	98.94	0.1938	--	--
99.45	0.2796	99.45	0.5469	99.45	1.0361	99.45	0.1863	--	--
99.96	0.2809	99.96	0.55	99.96	1.0138	99.96	0.178	--	--
100.47	0.2818	100.47	0.5534	100.47	0.9924	100.47	0.169	--	--
100.98	0.2834	100.98	0.5559	100.98	0.9735	100.98	0.1606	--	--
101.49	0.2849	101.49	0.559	101.49	0.9555	101.49	0.1522	--	--
102	0.2861	102	0.5624	102	0.9391	102	0.1445	--	--
102.51	0.2871	102.51	0.5661	102.51	0.9214	102.51	0.1358	--	--
103.02	0.2883	103.02	0.5695	103.02	0.904	103.02	0.1265	--	--
103.53	0.2899	103.53	0.5723	103.53	0.886	103.53	0.1184	--	--
104.04	0.2914	104.04	0.576	104.04	0.8677	104.04	0.111	--	--
104.55	0.2927	104.55	0.5797	104.55	0.8504	104.55	0.1032	--	--
105.06	0.2936	105.06	0.5835	105.06	0.8324	105.06	0.0952	--	--
105.57	0.2948	105.57	0.5866	105.57	0.8144	105.57	0.088	--	--
106.08	0.2961	106.08	0.5903	106.08	0.7961	106.08	0.0818	--	--
106.59	0.2976	106.59	0.5943	106.59	0.78	106.59	0.0763	--	--
107.1	0.2989	107.1	0.598	107.1	0.7639	107.1	0.0704	--	--
107.61	0.3001	107.61	0.6021	107.61	0.7475	107.61	0.0648	--	--
108.12	0.301	108.12	0.6055	108.12	0.7323	108.12	0.0598	--	--
108.63	0.3026	108.63	0.6095	108.63	0.718	108.63	0.0558	--	--
109.14	0.3041	109.14	0.6138	109.14	0.7044	109.14	0.0515	--	--
109.65	0.3051	109.65	0.6182	109.65	0.6901	109.65	0.0468	--	--
110.16	0.3063	110.16	0.6219	110.16	0.6768	110.16	0.0428	--	--
110.67	0.3075	110.67	0.6259	110.67	0.6647	110.67	0.0394	--	--
111.18	0.3088	111.18	0.6306	111.18	0.6526	111.18	0.036	--	--
111.69	0.3103	111.69	0.6352	111.69	0.6408	111.69	0.0319	--	--
112.2	0.3116	112.2	0.6393	112.2	0.6297	112.2	0.0285	--	--
112.71	0.3128	112.71	0.643	112.71	0.6191	112.71	0.0254	--	--
113.22	0.3137	113.22	0.6479	113.22	0.6092	113.22	0.0223	--	--
113.73	0.3153	113.73	0.6529	113.73	0.5999	113.73	0.0189	--	--
114.24	0.3168	114.24	0.6572	114.24	0.5909	114.24	0.0155	--	--
114.75	0.3178	114.75	0.6616	114.75	0.5813	114.75	0.0124	--	--
115.26	0.319	115.26	0.6659	115.26	0.5735	115.26	0.0099	--	--
115.77	0.3203	115.77	0.6709	115.77	0.5661	115.77	0.0071	--	--
116.28	0.3218	116.28	0.6758	116.28	0.5583	116.28	0.0037	--	--
116.79	0.323	116.79	0.6805	116.79	0.5506	116.79	0.0006	--	--
117.3	0.3243	117.3	0.6848	117.3	0.5438	117.3	0	--	--
117.81	0.3255	117.81	0.6895	117.81	0.5376	--	--	--	--
118.32	0.3265	118.32	0.6951	118.32	0.5314	--	--	--	--
118.83	0.3283	118.83	0.6997	118.83	0.5249	--	--	--	--
119.34	0.3296	119.34	0.7041	119.34	0.5187	--	--	--	--
119.85	0.3308	119.85	0.7087	119.85	0.5131	--	--	--	--
120.36	0.332	120.36	0.7143	120.36	0.5078	--	--	--	--
120.87	0.3333	120.87	0.7196	120.87	0.5022	--	--	--	--
121.38	0.3351	121.38	0.7242	121.38	0.4967	--	--	--	--
121.89	0.3364	121.89	0.7289	121.89	0.4911	--	--	--	--
122.4	0.3376	122.4	0.7341	122.4	0.4861	--	--	--	--
122.91	0.3389	122.91	0.74	122.91	0.4812	--	--	--	--
123.42	0.3401	123.42	0.7447	123.42	0.4756	--	--	--	--
123.93	0.3416	123.93	0.7496	123.93	0.4703	--	--	--	--
124.44	0.3429	124.44	0.7546	124.44	0.4656	--	--	--	--
124.95	0.3441	124.95	0.7602	124.95	0.4613	--	--	--	--
125.46	0.3454	125.46	0.7654	125.46	0.456	--	--	--	--
125.97	0.3466	125.97	0.7704	125.97	0.4508	--	--	--	--
126.48	0.3485	126.48	0.7754	126.48	0.4458	--	--	--	--
126.99	0.3497	126.99	0.7806	126.99	0.4412	--	--	--	--
127.5	0.3509	127.5	0.7862	127.5	0.4365	--	--	--	--
128.01	0.3522	128.01	0.7918	128.01	0.4312	--	--	--	--
128.52	0.3534	128.52	0.7968	128.52	0.4263	--	--	--	--
129.03	0.3553	129.03	0.802	129.03	0.4213	--	--	--	--
129.54	0.3562	129.54	0.8079	129.54	0.417	--	--	--	--
130.05	0.3575	130.05	0.8138	130.05	0.4117	--	--	--	--
130.56	0.3587	130.56	0.8191	130.56	0.4058	--	--	--	--
131.07	0.3602	131.07	0.824	131.07	0.4009	--	--	--	--
131.58	0.3618	131.58	0.8299	131.58	0.3965	--	--	--	--
132.09	0.363	132.09	0.8358	132.09	0.3916	--	--	--	--
132.6	0.3643	132.6	0.8417	132.6	0.386	--	--	--	--
133.11	0.3655	133.11	0.8467	133.11	0.381	--	--	--	--
133.62	0.3671	133.62	0.8522	133.62	0.3761	--	--	--	--
134.13	0.3686	134.13	0.8578	134.13	0.3717	--	--	--	--
134.64	0.3699	134.64	0.8634	134.64	0.3664	--	--	--	--
135.15	0.3711	135.15	0.8687	135.15	0.3609	--	--	--	--
135.66	0.3723	135.66	0.8733	135.66	0.3559	--	--	--	--
136.17	0.3742	136.17	0.8786	136.17	0.3516	--	--	--	--
136.68	0.3754	136.68	0.8842	136.68	0.3466	--	--	--	--
137.19	0.3767	137.19	0.8891	137.19	0.3416	--	--	--	--
137.7	0.3779	137.7	0.8935	137.7	0.3364	--	--	--	--
138.21	0.3792	138.21	0.8975	138.21	0.3314	--	--	--	--
138.72	0.381	138.72	0.9025	138.72	0.3271	--	--	--	--
139.23	0.3823	139.23	0.9071	139.23	0.3224	--	--	--	--
139.74	0.3835	139.74	0.9111	139.74	0.3172	--	--	--	--
140.25	0.3847	140.25	0.9149	140.25	0.3122	--	--	--	--
140.76	0.386	140.76	0.9189	140.76	0.3082	--	--	--	--
141.27	0.3878	141.27	0.9232	141.27	0.3035	--	--	--	--
141.78	0.3891	141.78	0.9276	141.78	0.2989	--	--	--	--
142.29	0.3903	142.29	0.9313	142.29	0.2936	--	--	--	--
142.8	0.3916	142.8	0.935	142.8	0.2896	--	--	--	--
143.31	0.3928	143.31	0.9394	143.31	0.2855	--	--	--	--
143.82	0.3947	143.82	0.9434	143.82	0.2809	--	--	--	--
144.33	0.3959	144.33	0.9477	144.33	0.2759	--	--	--	--
144.84	0.3971	144.84	0.9515	144.84	0.2716	--	--	--	--
145.35	0.3984	145.35	0.9558	145.35	0.2675	--	--	--	--
145.86	0.3999	145.86	0.9608	145.86	0.2632	--	--	--	--
146.37	0.4015	146.37	0.9654	146.37	0.2586	--	--	--	--
146.88	0.4027	146.88	0.9697	146.88	0.2533	--	--	--	--
147.39	0.404	147.39	0.9741	147.39	0.2489	--	--	--	--
147.9	0.4049	147.9	0.979	147.9	0.2449	--	--	--	--
148.41	0.4071	148.41	0.984	148.41	0.2403	--	--	--	--
148.92	0.4083	148.92	0.989	148.92	0.235	--	--	--	--
149.43	0.4095	149.43	0.9933	149.43	0.2303	--	--	--	--
149.94	0.4105	149.94	0.9983	149.94	0.226	--	--	--	--
150.45	0.4123	150.45	1.0035	150.45	0.2214	--	--	--	--
150.96	0.4139	150.96	1.0091	150.96	0.2158	--	--	--	--
151.47	0.4151	151.47	1.0141	151.47	0.2108	--	--	--	--
151.98	0.4164	151.98	1.0187	151.98	0.2062	--	--	--	--
152.49	0.4176	152.49	1.024	152.49	0.2015	--	--	--	--
153	0.4188	153	1.0299	153	0.1956	--	--	--	--
153.51	0.4204	153.51	1.0352	153.51	0.19	--	--	--	--
154.02	0.4216	154.02	1.0407	154.02	0.1851	--	--	--	--
154.53	0.4229	154.53	1.046	154.53	0.1798	--	--	--	--
155.04	0.4238	155.04	1.0516	155.04	0.1742	--	--	--	--
155.55	0.4257	155.55	1.0575	155.55	0.168	--	--	--	--
156.06	0.4269	156.06	1.0627	156.06	0.1625	--	--	--	--
156.57	0.4281	156.57	1.0677	156.57	0.1572	--	--	--	--
157.08	0.4294	157.08	1.0733	157.08	0.1519	--	--	--	--
157.59	0.4303	157.59	1.0789	157.59	0.146	--	--	--	--
158.1	0.4319	158.1	1.0848	158.1	0.1401	--	--	--	--
158.61	0.4331	158.61	1.0897	158.61	0.1349	--	--	--	--
159.12	0.4343	159.12	1.095	159.12	0.1299	--	--	--	--
159.63	0.4356	159.63	1.1003	159.63	0.1246	--	--	--	--
160.14	0.4365	160.14	1.1062	160.14	0.1187	--	--	--	--
160.65	0.4384	160.65	1.1114	160.65	0.1138	--	--	--	--
161.16	0.4396	161.16	1.1164	161.16	0.1091	--	--	--	--
161.67	0.4405	161.67	1.122	161.67	0.1045	--	--	--	--
162.18	0.4415	162.18	1.1272	162.18	0.0992	--	--	--	--
162.69	0.443	162.69	1.1331	162.69	0.0946	--	--	--	--
163.2	0.4446	163.2	1.1381	163.2	0.0905	--	--	--	--
163.71	0.4455	163.71	1.143	163.71	0.0868	--	--	--	--
164.22	0.4467	164.22	1.148	164.22	0.0822	--	--	--	--
164.73	0.448	164.73	1.1539	164.73	0.0781	--	--	--	--
165.24	0.4492	165.24	1.1592	165.24	0.075	--	--	--	--
165.75	0.4505	165.75	1.1638	165.75	0.0719	--	--	--	--
166.26	0.4517	166.26	1.1685	166.26	0.0685	--	--	--	--
166.77	0.4526	166.77	1.1734	166.77	0.0651	--	--	--	--
167.28	0.4539	167.28	1.179	167.28	0.062	--	--	--	--
167.79	0.4554	167.79	1.1837	167.79	0.0595	--	--	--	--
168.3	0.4567	168.3	1.188	168.3	0.057	--	--	--	--
168.81	0.4576	168.81	1.1926	168.81	0.0539	--	--	--	--
169.32	0.4588	169.32	1.1979	169.32	0.0512	--	--	--	--
169.83	0.4598	169.83	1.2029	169.83	0.049	--	--	--	--
170.34	0.4613	170.34	1.2069	170.34	0.0468	--	--	--	--
170.85	0.4625	170.85	1.2112	170.85	0.0443	--	--	--	--
171.36	0.4638	171.36	1.2156	171.36	0.0412	--	--	--	--
171.87	0.4647	171.87	1.2205	171.87	0.0394	--	--	--	--
172.38	0.466	172.38	1.2249	172.38	0.0375	--	--	--	--
172.89	0.4675	172.89	1.2289	172.89	0.0353	--	--	--	--
173.4	0.4684	173.4	1.2329	173.4	0.0326	--	--	--	--
173.91	0.4697	173.91	1.2376	173.91	0.0304	--	--	--	--
174.42	0.4706	174.42	1.2426	174.42	0.0288	--	--	--	--
174.93	0.4719	174.93	1.2463	174.93	0.027	--	--	--	--
175.44	0.4734	175.44	1.2503	175.44	0.0245	--	--	--	--
175.95	0.4743	175.95	1.2547	175.95	0.022	--	--	--	--
176.46	0.4756	176.46	1.2593	176.46	0.0205	--	--	--	--
176.97	0.4765	176.97	1.2636	176.97	0.0189	--	--	--	--
177.48	0.4781	177.48	1.2674	177.48	0.0164	--	--	--	--
177.99	0.4793	177.99	1.2714	177.99	0.0143	--	--	--	--
178.5	0.4802	178.5	1.276	178.5	0.0127	--	--	--	--
179.01	0.4815	179.01	1.2807	179.01	0.0112	--	--	--	--
179.52	0.4824	179.52	1.285	179.52	0.009	--	--	--	--
180.03	0.4839	180.03	1.2888	180.03	0.0071	--	--	--	--
180.54	0.4855	180.54	1.2928	180.54	0.0053	--	--	--	--
181.05	0.4864	181.05	1.2974	181.05	0.0037	--	--	--	--
181.56	0.4874	181.56	1.3018	181.56	0.0022	--	--	--	--
182.07	0.4886	182.07	1.3055	182.07	0	--	--	--	--
182.58	0.4905	182.58	1.3092
183.09	0.4914	183.09	1.3132
183.6	0.4926	183.6	1.3176
184.11	0.4939	184.11	1.3216
184.62	0.4948	184.62	1.325
185.13	0.4967	185.13	1.3287
185.64	0.4976	185.64	1.3328
186.15	0.4988	186.15	1.3368
186.66	0.4998	186.66	1.3405
187.17	0.501	187.17	1.3436
187.68	0.5025	187.68	1.3473
188.19	0.5038	188.19	1.3514
188.7	0.505	188.7	1.3554
189.21	0.506	189.21	1.3588
189.72	0.5075	189.72	1.3619
190.23	0.5091	190.23	1.3659
190.74	0.51	190.74	1.3697
191.25	0.5112	191.25	1.3734
191.76	0.5125	191.76	1.3765
192.27	0.514	192.27	1.3799
192.78	0.5153	192.78	1.3839
193.29	0.5165	193.29	1.388
193.8	0.5177	193.8	1.3917
194.31	0.5187	194.31	1.3948
194.82	0.5202	194.82	1.3985
195.33	0.5218	195.33	1.4028
195.84	0.523	195.84	1.4069
196.35	0.5242	196.35	1.4106
196.86	0.5255	196.86	1.414
197.37	0.5273	197.37	1.418
197.88	0.5286	197.88	1.4221
198.39	0.5298	198.39	1.4264
198.9	0.5311	198.9	1.4304
199.41	0.5323	199.41	1.4345
199.92	0.5342	199.92	1.4385
200.43	0.5357	200.43	1.4428
200.94	0.537	200.94	1.4475
201.45	0.5382	201.45	1.4509
201.96	0.5397	201.96	1.4549
202.47	0.5416	202.47	1.4596
202.98	0.5428	202.98	1.4639
203.49	0.5441	203.49	1.4683
204	0.5456	204	1.4717
204.51	0.5472	204.51	1.4757
205.02	0.549	205.02	1.48
205.53	0.5503	205.53	1.4844
206.04	0.5518	206.04	1.4884
206.55	0.5531	206.55	1.4918
207.06	0.5549	207.06	1.4955
207.57	0.5571	207.57	1.4996
208.08	0.5583	208.08	1.4999
208.59	0.5596	208.59	1.4676
209.1	0.5611	209.1	1.4661
209.61	0.563	209.61	1.436
210.12	0.5652	210.12	1.4044
210.63	0.5664	210.63	1.3734
211.14	0.5683	211.14	1.3446
211.65	0.5695	211.65	1.3179
212.16	0.572	212.16	1.2931
212.67	0.5738	212.67	1.268
213.18	0.5754	213.18	1.2453
213.69	0.5769	213.69	1.2236
214.2	0.5785	214.2	1.2026
214.71	0.5807	214.71	1.1833
215.22	0.5825	215.22	1.1651
215.73	0.5841	215.73	1.1468
216.24	0.5856	216.24	1.1291
216.75	0.5875	216.75	1.1133
217.26	0.59	217.26	1.0981
217.77	0.5918	217.77	1.0829
218.28	0.5934	218.28	1.0686
218.79	0.5949	218.79	1.0559
219.3	0.5971	219.3	1.0441
219.81	0.5993	219.81	1.0321
220.32	0.6011	220.32	1.0206
220.83	0.6027	220.83	1.01
221.34	0.6045	221.34	1.0004
221.85	0.6067	221.85	0.9918
222.36	0.6089	222.36	0.9831
222.87	0.6107	222.87	0.9741
223.38	0.6123	223.38	0.9657
223.89	0.6145	223.89	0.958
224.4	0.6166	224.4	0.9502
224.91	0.6188	224.91	0.9415
225.42	0.6207	225.42	0.9335
225.93	0.6225	225.93	0.926
226.44	0.6247	226.44	0.9186
226.95	0.6269	226.95	0.9102
227.46	0.629	227.46	0.9015
227.97	0.6309	227.97	0.8932
228.48	0.6324	228.48	0.8851
228.99	0.6349	228.99	0.8764
229.5	0.6374	229.5	0.8677
230.01	0.6393	230.01	0.8588
230.52	0.6411	230.52	0.8504
231.03	0.643	231.03	0.8423
231.54	0.6455	231.54	0.8336
232.05	0.6483	232.05	0.8247
232.56	0.6501	232.56	0.8163
233.07	0.652	233.07	0.8085
233.58	0.6541	233.58	0.8005
234.09	0.6566	234.09	0.7918
234.6	0.6591	234.6	0.7837
235.11	0.661	235.11	0.776
235.62	0.6628	235.62	0.7688
236.13	0.665	236.13	0.7614
236.64	0.6678	236.64	0.7537
237.15	0.67	237.15	0.7462
237.66	0.6718	237.66	0.7397
238.17	0.674	238.17	0.7329
238.68	0.6762	238.68	0.7258
239.19	0.6789	239.19	0.7183
239.7	0.6811	239.7	0.7121
240.21	0.683	240.21	0.7059
240.72	0.6851	240.72	0.6994
241.23	0.6879	241.23	0.6929
241.74	0.6904	241.74	0.6864
242.25	0.6923	242.25	0.6808
242.76	0.6944	242.76	0.6752
243.27	0.6969	243.27	0.6693
243.78	0.6997	243.78	0.6631
244.29	0.7016	244.29	0.6576
244.8	0.7037	244.8	0.6529
245.31	0.7059	245.31	0.647
245.82	0.7087	245.82	0.6414
246.33	0.7112	246.33	0.6362
246.84	0.7134	246.84	0.6315
247.35	0.7152	247.35	0.6269
247.86	0.7177	247.86	0.6219
248.37	0.7208	248.37	0.6169
248.88	0.723	248.88	0.6123
249.39	0.7251	249.39	0.6083
249.9	0.7276	249.9	0.6042
250.41	0.7304	250.41	0.5996
250.92	0.7329	250.92	0.5949
251.43	0.7347	251.43	0.5912
251.94	0.7369	251.94	0.5875
252.45	0.7397	252.45	0.5835
252.96	0.7425	252.96	0.5794
253.47	0.7447	253.47	0.5757
253.98	0.7465	253.98	0.5723
254.49	0.7493	254.49	0.5689
255	0.7521	255	0.5649
255.51	0.7546	255.51	0.5611
256.02	0.7568	256.02	0.5577
256.53	0.7589	256.53	0.5552
257.04	0.7617	257.04	0.5518
257.55	0.7645	257.55	0.5484
258.06	0.7667	258.06	0.545
258.57	0.7688	258.57	0.5425
259.08	0.7713	259.08	0.5397
259.59	0.7741	259.59	0.5366
260.1	0.7766	260.1	0.5332
260.61	0.7791	260.61	0.5304
261.12	0.7813	261.12	0.5283
261.63	0.784	261.63	0.5255
262.14	0.7868	262.14	0.5224
262.65	0.7893	262.65	0.5196
263.16	0.7915	263.16	0.5171
263.67	0.794	263.67	0.5149
264.18	0.7971	264.18	0.5122
264.69	0.7999	264.69	0.5091
265.2	0.8023	265.2	0.5066
265.71	0.8045	265.71	0.5044
266.22	0.8076	266.22	0.5022
266.73	0.8104	266.73	0.4994
267.24	0.8129	267.24	0.4967
267.75	0.8154	267.75	0.4945
268.26	0.8178	268.26	0.4923
268.77	0.8206	268.77	0.4901
269.28	0.8234	269.28	0.4867
269.79	0.8259	269.79	0.4846
270.3	0.8281	270.3	0.4824
270.81	0.8305	270.81	0.4802
271.32	0.8333	271.32	0.4781
271.83	0.8361	271.83	0.475
272.34	0.8383	272.34	0.4728
272.85	0.8405	272.85	0.4709
273.36	0.8429	273.36	0.4688
273.87	0.846	273.87	0.4663
274.38	0.8485	274.38	0.4635
274.89	0.8504	274.89	0.4613
275.4	0.8522	275.4	0.4594
275.91	0.855	275.91	0.4573
276.42	0.8578	276.42	0.4542
276.93	0.86	276.93	0.452
277.44	0.8619	277.44	0.4501
277.95	0.8637	277.95	0.448
278.46	0.8665	278.46	0.4455
278.97	0.8687	278.97	0.4427
279.48	0.8708	279.48	0.4405
279.99	0.8724	279.99	0.4387
280.5	0.8746	280.5	0.4365
281.01	0.877	281.01	0.4337
281.52	0.8789	281.52	0.4309
282.03	0.8808	282.03	0.4291
282.54	0.8826	282.54	0.4272
283.05	0.8848	283.05	0.4247
283.56	0.8873	283.56	0.4216
284.07	0.8888	284.07	0.4195
284.58	0.8907	284.58	0.4176
285.09	0.8922	285.09	0.4151
285.6	0.8941	285.6	0.4126
286.11	0.8966	286.11	0.4095
286.62	0.8981	286.62	0.4074
287.13	0.8997	287.13	0.4055
287.64	0.9012	287.64	0.403
288.15	0.9034	288.15	0.4002
288.66	0.9053	288.66	0.3974
289.17	0.9068	289.17	0.3956
289.68	0.9084	289.68	0.3934
290.19	0.9102	290.19	0.3909
290.7	0.9124	290.7	0.3878
291.21	0.9139	291.21	0.3857
291.72	0.9155	291.72	0.3835
292.23	0.917	292.23	0.3813
292.74	0.9195	292.74	0.3785
293.25	0.9214	293.25	0.3757
293.76	0.9229	293.76	0.3736
294.27	0.9245	294.27	0.3717
294.78	0.9263	294.78	0.3692
295.29	0.9288	295.29	0.3661
295.8	0.9304	295.8	0.364
296.31	0.9322	296.31	0.3618
296.82	0.9338	296.82	0.3596
297.33	0.9359	297.33	0.3568
297.84	0.9384	297.84	0.354
298.35	0.9403	298.35	0.3522
298.86	0.9418	298.86	0.3503
299.37	0.9437	299.37	0.3475
299.88	0.9462	299.88	0.3447
300.39	0.9484	300.39	0.3426
300.9	0.9499	300.9	0.3407
301.41	0.9518	301.41	0.3385
301.92	0.9536	301.92	0.3358
302.43	0.9564	302.43	0.3333
302.94	0.9586	302.94	0.3311
303.45	0.9604	303.45	0.3289
303.96	0.9623	303.96	0.3268
304.47	0.9648	304.47	0.324
304.98	0.9673	304.98	0.3218
305.49	0.9694	305.49	0.3196
306	0.971	306	0.3178
306.51	0.9732	306.51	0.3153
307.02	0.9756	307.02	0.3128
307.53	0.9781	307.53	0.3106
308.04	0.98	308.04	0.3088
308.55	0.9818	308.55	0.3066
309.06	0.984	309.06	0.3038
309.57	0.9868	309.57	0.3016
310.08	0.9893	310.08	0.2998
310.59	0.9911	310.59	0.2979
311.1	0.993	311.1	0.2954
311.61	0.9955	311.61	0.293
312.12	0.9983	312.12	0.2911
312.63	1.0004	312.63	0.2892
313.14	1.0023	313.14	0.2871
313.65	1.0045	313.65	0.2846
314.16	1.0069	314.16	0.2824
314.67	1.0094	314.67	0.2806
315.18	1.0116	315.18	0.2787
315.69	1.0138	315.69	0.2765
316.2	1.0159	316.2	0.2737
316.71	1.0187	316.71	0.2716
317.22	1.0209	317.22	0.2697
317.73	1.0231	317.73	0.2679
318.24	1.0249	318.24	0.2654
318.75	1.0274	318.75	0.2629
319.26	1.0299	319.26	0.261
319.77	1.0327	319.77	0.2592
320.28	1.0345	320.28	0.257
320.79	1.0364	320.79	0.2539
321.3	1.0392	321.3	0.2517
321.81	1.042	321.81	0.2499
322.32	1.0441	322.32	0.248
322.83	1.046	322.83	0.2455
323.34	1.0482	323.34	0.2427
323.85	1.051	323.85	0.2409
324.36	1.0534	324.36	0.239
324.87	1.0556	324.87	0.2369
325.38	1.0575	325.38	0.2341
325.89	1.0596	325.89	0.2316
326.4	1.0624	326.4	0.2297
326.91	1.0646	326.91	0.2276
327.42	1.0665	327.42	0.2248
327.93	1.0683	327.93	0.2223
328.44	1.0708	328.44	0.2201
328.95	1.0736	328.95	0.2179
329.46	1.0758	329.46	0.2158
329.97	1.0776	329.97	0.213
330.48	1.0798	330.48	0.2102
330.99	1.0823	330.99	0.208
331.5	1.0848	331.5	0.2059
332.01	1.0866	332.01	0.2034
332.52	1.0882	332.52	0.2006
333.03	1.091	333.03	0.1978
333.54	1.0934	333.54	0.1956
334.05	1.0956	334.05	0.1935
334.56	1.0972	334.56	0.1907
335.07	1.099	335.07	0.1876
335.58	1.1018	335.58	0.1851
336.09	1.104	336.09	0.1829
336.6	1.1058	336.6	0.1801
337.11	1.1074	337.11	0.177
337.62	1.1099	337.62	0.1742
338.13	1.112	338.13	0.1721
338.64	1.1142	338.64	0.1696
339.15	1.1161	339.15	0.1665
339.66	1.1179	339.66	0.1637
340.17	1.1204	340.17	0.1612
340.68	1.1226	340.68	0.159
341.19	1.1244	341.19	0.1563
341.7	1.126	341.7	0.1535
342.21	1.1279	342.21	0.1507
342.72	1.1303	342.72	0.1482
343.23	1.1322	343.23	0.146
343.74	1.1337	343.74	0.1432
344.25	1.1353	344.25	0.1401
344.76	1.1375	344.76	0.138
345.27	1.1396	345.27	0.1358
345.78	1.1412	345.78	0.1333
346.29	1.1427	346.29	0.1302
346.8	1.1446	346.8	0.1277
347.31	1.1468	347.31	0.1259
347.82	1.1483	347.82	0.1237
348.33	1.1499	348.33	0.1209
348.84	1.1514	348.84	0.1181
349.35	1.1536	349.35	0.1163
349.86	1.1554	349.86	0.1141
350.37	1.1567	350.37	0.1119
350.88	1.1582	350.88	0.1091
351.39	1.1601	351.39	0.107
351.9	1.162	351.9	0.1054
352.41	1.1635	352.41	0.1035
352.92	1.1651	352.92	0.1011
353.43	1.1663	353.43	0.0986
353.94	1.1682	353.94	0.0967
354.45	1.1703	354.45	0.0952
354.96	1.1716	354.96	0.0933
355.47	1.1731	355.47	0.0908
355.98	1.1747	355.98	0.089
356.49	1.1765	356.49	0.0874
357	1.1781	357	0.0862
357.51	1.1793	357.51	0.0843
358.02	1.1806	358.02	0.0822
358.53	1.1827	358.53	0.0806
359.04	1.1846	359.04	0.0794
359.55	1.1855	359.55	0.0781
360.06	1.1871	360.06	0.076
360.57	1.1886	360.57	0.0747
361.08	1.1905	361.08	0.0735
361.59	1.192	361.59	0.0719
362.1	1.1933	362.1	0.0707
362.61	1.1945	362.61	0.0688
363.12	1.1967	363.12	0.0676
363.63	1.1982	363.63	0.0667
364.14	1.1998	364.14	0.0654
364.65	1.201	364.65	0.0639
365.16	1.2023	365.16	0.0626
365.67	1.2041	365.67	0.0614
366.18	1.2057	366.18	0.0601
366.69	1.2069	366.69	0.0589
367.2	1.2081	367.2	0.0577
367.71	1.2097	367.71	0.0567
368.22	1.2116	368.22	0.0555
368.73	1.2128	368.73	0.0546
369.24	1.214	369.24	0.053
369.75	1.2153	369.75	0.0518
370.26	1.2171	370.26	0.0508
370.77	1.2187	370.77	0.0499
371.28	1.2199	371.28	0.0487
371.79	1.2212	371.79	0.0474
372.3	1.2227	372.3	0.0465
372.81	1.2246	372.81	0.0456
373.32	1.2255	373.32	0.0446
373.83	1.2271	373.83	0.0431
374.34	1.2283	374.34	0.0422
374.85	1.2298	374.85	0.0412
375.36	1.2314	375.36	0.0403
375.87	1.2326	375.87	0.0394
376.38	1.2339	376.38	0.0381
376.89	1.2351	376.89	0.0372
377.4	1.237	377.4	0.0363
377.91	1.2382	377.91	0.0353
378.42	1.2395	378.42	0.0341
378.93	1.2407	378.93	0.0332
379.44	1.2419	379.44	0.0322
379.95	1.2438	379.95	0.0313
380.46	1.2447	380.46	0.0304
380.97	1.246	380.97	0.0291
381.48	1.2472	381.48	0.0285
381.99	1.2488	381.99	0.0276
382.5	1.25	382.5	0.0267
383.01	1.2512	383.01	0.0257
383.52	1.2525	383.52	0.0245
384.03	1.2537	384.03	0.0239
384.54	1.2553	384.54	0.0229
385.05	1.2562	385.05	0.022
385.56	1.2574	385.56	0.0211
386.07	1.2587	386.07	0.0198
386.58	1.2599	386.58	0.0192
387.09	1.2615	387.09	0.0183
387.6	1.2624	387.6	0.0177
388.11	1.2636	388.11	0.0164
388.62	1.2646	388.62	0.0155
389.13	1.2661	389.13	0.0146
389.64	1.2671	389.64	0.014
390.15	1.2683	390.15	0.013
390.66	1.2692	390.66	0.0118
391.17	1.2705	391.17	0.0112
391.68	1.272	391.68	0.0102
392.19	1.2729	392.19	0.0096
392.7	1.2742	392.7	0.0087
393.21	1.2751	393.21	0.0078
393.72	1.2764	393.72	0.0068
394.23	1.2776	394.23	0.0059
394.74	1.2785	394.74	0.0053
395.25	1.2798	395.25	0.0043
395.76	1.2804	395.76	0.0034
396.27	1.2819	396.27	0.0025
396.78	1.2829	396.78	0.0019
397.29	1.2838	397.29	0.0009
397.8	1.2847	397.8	0
398.31	1.2857
398.82	1.2872
399.33	1.2881
399.84	1.2891
400.35	1.29
400.86	1.2909
401.37	1.2922
401.88	1.2931
402.39	1.294
402.9	1.2946
403.41	1.2959
403.92	1.2968
404.43	1.2977
404.94	1.2987
405.45	1.2996
405.96	1.3008
406.47	1.3018
406.98	1.3027
407.49	1.3033
408	1.3046
408.51	1.3055
409.02	1.3064
409.53	1.3074
410.04	1.3083
410.55	1.3095
411.06	1.3101
411.57	1.3114
412.08	1.312
412.59	1.3129
413.1	1.3139
413.61	1.3148
414.12	1.3157
414.63	1.3163
415.14	1.3179
415.65	1.3185
416.16	1.3194
416.67	1.3204
417.18	1.3213
417.69	1.3225
418.2	1.3232
418.71	1.3241
419.22	1.3247
419.73	1.326
420.24	1.3269
420.75	1.3278
421.26	1.3287
421.77	1.3297
422.28	1.3306
422.79	1.3315
423.3	1.3325
423.81	1.3331
424.32	1.3343
424.83	1.3353
425.34	1.3362
425.85	1.3371
426.36	1.338
426.87	1.339
427.38	1.3399
427.89	1.3408
428.4	1.3415
428.91	1.3427
429.42	1.3436
429.93	1.3446
430.44	1.3455
430.95	1.3464
431.46	1.3477
431.97	1.3486
432.48	1.3495
432.99	1.3501
433.5	1.3517
434.01	1.3526
434.52	1.3535
435.03	1.3545
435.54	1.3557
436.05	1.357
436.56	1.3579
437.07	1.3588
437.58	1.3594
438.09	1.361
438.6	1.3619
439.11	1.3628
439.62	1.3638
440.13	1.365
440.64	1.3663
441.15	1.3672
441.66	1.3681
442.17	1.3694
442.68	1.3709
443.19	1.3715
443.7	1.3725
444.21	1.3737
444.72	1.3746
445.23	1.3762
445.74	1.3774
446.25	1.3783
446.76	1.3793
447.27	1.3808
447.78	1.3821
448.29	1.383
448.8	1.3842
449.31	1.3855
449.82	1.387
450.33	1.388
450.84	1.3892
451.35	1.3901
451.86	1.392
452.37	1.3932
452.88	1.3942
453.39	1.3954
453.9	1.3969
454.41	1.3985
454.92	1.3997
455.43	1.401
455.94	1.4019
456.45	1.4041
456.96	1.4053
457.47	1.4066
457.98	1.4078
458.49	1.4094
459	1.4109
459.51	1.4121
460.02	1.4134
460.53	1.4149
461.04	1.4168
461.55	1.4183
462.06	1.4199
462.57	1.4208
463.08	1.4227
463.59	1.4245
464.1	1.4258
464.61	1.427
465.12	1.4286
465.63	1.4304
466.14	1.4323
466.65	1.4338
467.16	1.4351
467.67	1.4369
468.18	1.4388
468.69	1.44
469.2	1.4413
469.71	1.4428
470.22	1.4447
470.73	1.4466
471.24	1.4478
471.75	1.449
472.26	1.4506
472.77	1.4528
473.28	1.4543
473.79	1.4555
474.3	1.4571
474.81	1.4586
475.32	1.4605
475.83	1.4617
476.34	1.4633
476.85	1.4645
477.36	1.4664
477.87	1.4683
478.38	1.4695
478.89	1.4707
479.4	1.4723
479.91	1.4741
480.42	1.4754
480.93	1.4766
481.44	1.4779
481.95	1.4797
482.46	1.481
482.97	1.4822
483.48	1.4834
483.99	1.485
484.5	1.4865
485.01	1.4878
485.52	1.489
486.03	1.49
486.54	1.4915
487.05	1.4927
487.56	1.494
488.07	1.4949
488.58	1.4962
489.09	1.4977
489.6	1.4986
490.11	1.4996
490.62	1.4999
491.13	1.4828
491.64	1.4819
492.15	1.4642
492.66	1.4459
493.17	1.428
493.68	1.41
494.19	1.3932
494.7	1.3777
495.21	1.3619
495.72	1.3467
496.23	1.3322
496.74	1.3179
497.25	1.3043
497.76	1.2915
498.27	1.2785
498.78	1.2652
499.29	1.2537
499.8	1.2426
500.31	1.2314
500.82	1.2196
501.33	1.2091
501.84	1.1995
502.35	1.1889
502.86	1.1793
503.37	1.1694
503.88	1.1607
504.39	1.152
504.9	1.1434
505.41	1.1344
505.92	1.126
506.43	1.1182
506.94	1.1105
507.45	1.1027
507.96	1.0947
508.47	1.0875
508.98	1.081
509.49	1.0739
510	1.0671
510.51	1.0606
511.02	1.0547
511.53	1.0488
512.04	1.0426
512.55	1.0364
513.06	1.0308
513.57	1.0262
514.08	1.0209
514.59	1.0156
515.1	1.0104
515.61	1.006
516.12	1.0017
516.63	0.997
517.14	0.9921
517.65	0.9883
518.16	0.9846
518.67	0.9803
519.18	0.9763
519.69	0.9722
520.2	0.9688
520.71	0.9651
521.22	0.9614
521.73	0.9567
522.24	0.9533
522.75	0.9499
523.26	0.9465
523.77	0.9422
524.28	0.9384
524.79	0.935
525.3	0.9319
525.81	0.9279
526.32	0.9235
526.83	0.9201
527.34	0.9167
527.85	0.9133
528.36	0.909
528.87	0.9049
529.38	0.9012
529.89	0.8978
530.4	0.8935
530.91	0.8894
531.42	0.8854
531.93	0.8814
532.44	0.8777
532.95	0.8733
533.46	0.869
533.97	0.8653
534.48	0.8619
534.99	0.8575
535.5	0.8529
536.01	0.8488
536.52	0.8454
537.03	0.8414
537.54	0.8371
538.05	0.8327
538.56	0.829
539.07	0.8253
539.58	0.8212
540.09	0.8169
540.6	0.8129
541.11	0.8095
541.62	0.8057
542.13	0.8014
542.64	0.7971
543.15	0.7937
543.66	0.7906
544.17	0.7865
544.68	0.7825
545.19	0.7788
545.7	0.7757
546.21	0.7723
546.72	0.7685
547.23	0.7648
547.74	0.7614
548.25	0.7583
548.76	0.7549
549.27	0.7512
549.78	0.7478
550.29	0.745
550.8	0.7419
551.31	0.7382
551.82	0.7347
552.33	0.732
552.84	0.7292
553.35	0.7261
553.86	0.722
554.37	0.7189
554.88	0.7161
555.39	0.7137
555.9	0.7103
556.41	0.7068
556.92	0.7041
557.43	0.7016
557.94	0.6985
558.45	0.6954
558.96	0.6923
559.47	0.6898
559.98	0.6873
560.49	0.6845
561	0.6811
561.51	0.6786
562.02	0.6765
562.53	0.6737
563.04	0.6706
563.55	0.6678
564.06	0.6656
564.57	0.6634
565.08	0.6607
565.59	0.6576
566.1	0.6551
566.61	0.6532
567.12	0.6507
567.63	0.6479
568.14	0.6452
568.65	0.643
569.16	0.6408
569.67	0.6383
570.18	0.6359
570.69	0.6334
571.2	0.6315
571.71	0.6293
572.22	0.6266
572.73	0.6244
573.24	0.6222
573.75	0.6203
574.26	0.6182
574.77	0.6157
575.28	0.6135
575.79	0.6117
576.3	0.6098
576.81	0.6073
577.32	0.6052
577.83	0.6036
578.34	0.6017
578.85	0.5996
579.36	0.5974
579.87	0.5955
580.38	0.594
580.89	0.5921
581.4	0.59
581.91	0.5878
582.42	0.5866
582.93	0.585
583.44	0.5831
583.95	0.581
584.46	0.5791
584.97	0.5776
585.48	0.5763
585.99	0.5742
586.5	0.5723
587.01	0.5707
587.52	0.5695
588.03	0.5676
588.54	0.5655
589.05	0.5639
589.56	0.5627
590.07	0.5614
590.58	0.5596
591.09	0.5577
591.6	0.5565
592.11	0.5552
592.62	0.5537
593.13	0.5518
593.64	0.5503
594.15	0.549
594.66	0.5478
595.17	0.5463
595.68	0.5447
596.19	0.5435
596.7	0.5422
597.21	0.541
597.72	0.5391
598.23	0.5379
598.74	0.5366
599.25	0.5354
599.76	0.5342
600.27	0.5323
600.78	0.5311
601.29	0.5298
601.8	0.5286
602.31	0.527
602.82	0.5258
603.33	0.5249
603.84	0.5236
604.35	0.5221
604.86	0.5208
605.37	0.5196
605.88	0.5187
606.39	0.5174
606.9	0.5159
607.41	0.5146
607.92	0.5134
608.43	0.5125
608.94	0.5112
609.45	0.5097
609.96	0.5087
610.47	0.5078
610.98	0.5069
611.49	0.505
612	0.5041
612.51	0.5029
613.02	0.5019
613.53	0.5007
614.04	0.4991
614.55	0.4985
615.06	0.4973
615.57	0.4963
616.08	0.4948
616.59	0.4939
617.1	0.4926
617.61	0.4917
618.12	0.4905
618.63	0.4889
619.14	0.488
619.65	0.4867
620.16	0.4858
620.67	0.4843
621.18	0.4833
621.69	0.4824
622.2	0.4815
622.71	0.4802
623.22	0.479
623.73	0.4781
624.24	0.4768
624.75	0.4759
625.26	0.4746
625.77	0.4734
626.28	0.4725
626.79	0.4715
627.3	0.4703
627.81	0.4691
628.32	0.4681
628.83	0.4669
629.34	0.4663
629.85	0.4647
630.36	0.4638
630.87	0.4625
631.38	0.4616
631.89	0.4607
632.4	0.4591
632.91	0.4582
633.42	0.4573
633.93	0.4563
634.44	0.4548
634.95	0.4539
635.46	0.4529
635.97	0.4517
636.48	0.4508
636.99	0.4495
637.5	0.4486
638.01	0.4474
638.52	0.4464
639.03	0.4452
639.54	0.4439
640.05	0.443
640.56	0.4421
641.07	0.4408
641.58	0.4396
642.09	0.4387
642.6	0.4377
643.11	0.4365
643.62	0.4353
644.13	0.434
644.64	0.4331
645.15	0.4322
645.66	0.4309
646.17	0.4297
646.68	0.4288
647.19	0.4275
647.7	0.4266
648.21	0.425
648.72	0.4241
649.23	0.4229
649.74	0.4219
650.25	0.421
650.76	0.4195
651.27	0.4185
651.78	0.4176
652.29	0.4164
652.8	0.4151
653.31	0.4139
653.82	0.4126
654.33	0.4117
654.84	0.4105
655.35	0.4089
655.86	0.408
656.37	0.4067
656.88	0.4058
657.39	0.4046
657.9	0.403
658.41	0.4021
658.92	0.4009
659.43	0.4002
659.94	0.3987
660.45	0.3974
660.96	0.3965
661.47	0.3953
661.98	0.3943
662.49	0.3928
663	0.3916
663.51	0.3906
664.02	0.3897
664.53	0.3885
665.04	0.3869
665.55	0.386
666.06	0.385
666.57	0.3838
667.08	0.3826
667.59	0.3813
668.1	0.3804
668.61	0.3792
669.12	0.3782
669.63	0.3767
670.14	0.3754
670.65	0.3745
671.16	0.3736
671.67	0.372
672.18	0.3711
672.69	0.3699
673.2	0.3689
673.71	0.3677
674.22	0.3661
674.73	0.3652
675.24	0.364
675.75	0.363
676.26	0.3618
676.77	0.3606
677.28	0.3596
677.79	0.3584
678.3	0.3575
678.81	0.3559
679.32	0.355
679.83	0.3537
680.34	0.3528
680.85	0.3519
681.36	0.3503
681.87	0.3494
682.38	0.3482
682.89	0.3472
683.4	0.346
683.91	0.3447
684.42	0.3435
684.93	0.3426
685.44	0.342
685.95	0.3404
686.46	0.3392
686.97	0.3382
687.48	0.3373
687.99	0.3364
688.5	0.3348
689.01	0.3336
689.52	0.3323
690.03	0.3314
690.54	0.3305
691.05	0.3289
691.56	0.328
692.07	0.3271
692.58	0.3261
693.09	0.3246
693.6	0.3237
694.11	0.3224
694.62	0.3218
695.13	0.3209
695.64	0.3193
696.15	0.3184
696.66	0.3175
697.17	0.3162
697.68	0.3153
698.19	0.3141
698.7	0.3131
699.21	0.3122
699.72	0.3113
700.23	0.31
700.74	0.3088
701.25	0.3078
701.76	0.3069
702.27	0.306
702.78	0.3044
703.29	0.3035
703.8	0.3029
704.31	0.302
704.82	0.3007
705.33	0.2995
705.84	0.2985
706.35	0.2976
706.86	0.2967
707.37	0.2958
707.88	0.2945
708.39	0.2936
708.9	0.2927
709.41	0.2917
709.92	0.2902
710.43	0.2896
710.94	0.2883
711.45	0.2874
711.96	0.2865
712.47	0.2852
712.98	0.2843
713.49	0.2834
714	0.2824
714.51	0.2815
715.02	0.2803
715.53	0.2793
716.04	0.2784
716.55	0.2775
717.06	0.2759
717.57	0.2753
718.08	0.2744
718.59	0.2734
719.1	0.2725
719.61	0.271
720.12	0.2703
720.63	0.2694
721.14	0.2685
721.65	0.2669
722.16	0.266
722.67	0.2651
723.18	0.2641
723.69	0.2635
724.2	0.262
724.71	0.261
725.22	0.2601
725.73	0.2592
726.24	0.2579
726.75	0.2567
727.26	0.2558
727.77	0.2548
728.28	0.2539
728.79	0.2524
729.3	0.2514
729.81	0.2505
730.32	0.2496
730.83	0.2483
731.34	0.2471
731.85	0.2462
732.36	0.2452
732.87	0.2443
733.38	0.2434
733.89	0.2418
734.4	0.2409
734.91	0.24
735.42	0.239
735.93	0.2375
736.44	0.2365
736.95	0.2356
737.46	0.2347
737.97	0.2334
738.48	0.2322
738.99	0.2313
739.5	0.23
740.01	0.2291
740.52	0.2279
741.03	0.2266
741.54	0.2257
742.05	0.2248
742.56	0.2235
743.07	0.2223
743.58	0.2214
744.09	0.2201
744.6	0.2192
745.11	0.2176
745.62	0.2164
746.13	0.2155
746.64	0.2145
747.15	0.2136
747.66	0.2121
748.17	0.2108
748.68	0.2099
749.19	0.209
749.7	0.2074
750.21	0.2062
750.72	0.2049
751.23	0.204
751.74	0.2031
752.25	0.2012
752.76	0.2003
753.27	0.199
753.78	0.1981
754.29	0.1969
754.8	0.1953
755.31	0.1944
755.82	0.1935
756.33	0.1922
756.84	0.1907
757.35	0.1894
757.86	0.1885
758.37	0.1873
758.88	0.186
759.39	0.1845
759.9	0.1835
760.41	0.1823
760.92	0.1814
761.43	0.1801
761.94	0.1786
762.45	0.1773
762.96	0.1761
763.47	0.1749
763.98	0.1736
764.49	0.1721
765	0.1711
765.51	0.1699
766.02	0.169
766.53	0.1671
767.04	0.1659
767.55	0.1649
768.06	0.164
768.57	0.1625
769.08	0.1612
769.59	0.16
770.1	0.1587
770.61	0.1578
771.12	0.1563
771.63	0.155
772.14	0.1541
772.65	0.1528
773.16	0.1519
773.67	0.15
774.18	0.1491
774.69	0.1479
775.2	0.1469
775.71	0.1457
776.22	0.1445
776.73	0.1432
777.24	0.1423
777.75	0.1414
778.26	0.1398
778.77	0.1386
779.28	0.1373
779.79	0.1364
780.3	0.1355
780.81	0.1339
781.32	0.133
781.83	0.1318
782.34	0.1308
782.85	0.1296
783.36	0.1283
783.87	0.1274
784.38	0.1265
784.89	0.1256
785.4	0.124
785.91	0.1231
786.42	0.1218
786.93	0.1209
787.44	0.1197
787.95	0.1184
788.46	0.1178
788.97	0.1169
789.48	0.1159
789.99	0.1144
790.5	0.1135
791.01	0.1125
791.52	0.1116
792.03	0.111
792.54	0.1094
793.05	0.1085
793.56	0.1076
794.07	0.107
794.58	0.1057
795.09	0.1048
795.6	0.1039
796.11	0.1029
796.62	0.1023
797.13	0.1011
797.64	0.1001
798.15	0.0992
798.66	0.0986
799.17	0.0977
799.68	0.0964
800.19	0.0955
800.7	0.0949
801.21	0.0939
801.72	0.093
802.23	0.0921
802.74	0.0915
803.25	0.0905
803.76	0.0899
804.27	0.089
804.78	0.088
805.29	0.0874
805.8	0.0868
806.31	0.0862
806.82	0.0853
807.33	0.0846
807.84	0.0837
808.35	0.0831
808.86	0.0822
809.37	0.0815
809.88	0.0809
810.39	0.0803
810.9	0.0797
811.41	0.0784
811.92	0.0781
812.43	0.0775
812.94	0.0769
813.45	0.076
813.96	0.0753
814.47	0.0747
814.98	0.0741
815.49	0.0735
816	0.0729
816.51	0.0722
817.02	0.0716
817.53	0.071
818.04	0.0704
818.55	0.0694
819.06	0.0691
819.57	0.0685
820.08	0.0679
820.59	0.0673
821.1	0.0667
821.61	0.066
822.12	0.0654
822.63	0.0651
823.14	0.0645
823.65	0.0639
824.16	0.0632
824.67	0.0626
825.18	0.0623
825.69	0.0614
826.2	0.0608
826.71	0.0605
827.22	0.0598
827.73	0.0592
828.24	0.0586
828.75	0.058
829.26	0.0577
829.77	0.0574
830.28	0.0567
830.79	0.0561
831.3	0.0555
831.81	0.0552
832.32	0.0546
832.83	0.0539
833.34	0.0533
833.85	0.053
834.36	0.0524
834.87	0.0521
835.38	0.0512
835.89	0.0508
836.4	0.0502
836.91	0.0499
837.42	0.0493
837.93	0.0487
838.44	0.0484
838.95	0.0477
839.46	0.0474
839.97	0.0468
840.48	0.0462
840.99	0.0459
841.5	0.0453
842.01	0.045
842.52	0.0443
843.03	0.0437
843.54	0.0434
844.05	0.0428
844.56	0.0425
845.07	0.0419
845.58	0.0412
846.09	0.0409
846.6	0.0406
847.11	0.0397
847.62	0.0394
848.13	0.0391
848.64	0.0384
849.15	0.0381
849.66	0.0375
850.17	0.0372
850.68	0.0369
851.19	0.0363
851.7	0.0357
852.21	0.0353
852.72	0.0347
853.23	0.0344
853.74	0.0341
854.25	0.0335
854.76	0.0329
855.27	0.0326
855.78	0.0319
856.29	0.0316
856.8	0.031
857.31	0.0307
857.82	0.0301
858.33	0.0298
858.84	0.0291
859.35	0.0288
859.86	0.0285
860.37	0.0282
860.88	0.0279
861.39	0.027
861.9	0.027
862.41	0.0264
862.92	0.026
863.43	0.0254
863.94	0.0251
864.45	0.0245
864.96	0.0242
865.47	0.0239
865.98	0.0233
866.49	0.0226
867	0.0223
867.51	0.022
868.02	0.0214
868.53	0.0208
869.04	0.0205
869.55	0.0202
870.06	0.0198
870.57	0.0192
871.08	0.0189
871.59	0.0189
872.1	0.018
872.61	0.0177
873.12	0.0171
873.63	0.0167
874.14	0.0164
874.65	0.0158
875.16	0.0155
875.67	0.0149
876.18	0.0146
876.69	0.0143
877.2	0.014
877.71	0.0133
878.22	0.0127
878.73	0.0124
879.24	0.0121
879.75	0.0118
880.26	0.0112
880.77	0.0109
881.28	0.0105
881.79	0.0099
882.3	0.0096
882.81	0.009
883.32	0.009
883.83	0.0084
884.34	0.0081
884.85	0.0078
885.36	0.0071
885.87	0.0068
886.38	0.0065
886.89	0.0062
887.4	0.0056
887.91	0.005
888.42	0.0047
888.93	0.0043
889.44	0.004
889.95	0.0034
890.46	0.0031
890.97	0.0028
891.48	0.0022
891.99	0.0019
892.5	0.0012
893.01	0.0009
893.52	0.0006
894.03	0.0003
894.12	0

[truncated: 3 more sheets: Fig.4c, Fig.4e, Fig.4f]
